# Supplementary material for: Precancerous liver diseases do not cause increased mutagenesis in liver stem cells
Source: Commun Biol. 2021 Nov 18;4:1301. doi: 10.1038/s42003-021-02839-y (PMC8602268; doi:10.1038/s42003-021-02839-y)
Supplement: Supplementary file 4 — Supplementary Data 1 [file 42003_2021_2839_MOESM4_ESM.xlsx]

## Sheet: Sheet1
cohort	exp_group	sample_name	sample_name_short	age	primary_diagnosis	potential_comorbidities	alcohol_abuse_years	mut_load.snv	mut_load.indel	mut_load.dbs	mut_load.sv
Footprint	Healthy	Healthy1a	1a	68	NA	NA	NA	3225	522	28	8
Footprint	Healthy	Healthy1b	1b	68	NA	NA	NA	2973	503	22	13
Footprint	Healthy	Healthy5a	5a	30	NA	NA	NA	1046	283	11	7
Footprint	Healthy	Healthy5b	5b	30	NA	NA	NA	840	100	6	3
Footprint	Healthy	Healthy5c	5c	30	NA	NA	NA	1155	312	7	3
Footprint	Healthy	Healthy6a	6a	41	NA	NA	NA	1943	522	18	3
Footprint	Healthy	Healthy6b	6b	41	NA	NA	NA	1834	267	11	2
Footprint	Healthy	Healthy7a	7a	55	NA	NA	NA	2637	799	28	11
Footprint	Healthy	Healthy8a	8a	46	NA	NA	NA	2080	286	24	9
Footprint	Healthy	Healthy8b	8b	46	NA	NA	NA	1960	339	26	7
Footprint	Healthy	Healthy8c	8c	46	NA	NA	NA	2817	373	25	11
Footprint	Healthy	Healthy2a	2a	61	NA	NA	NA	2882	558	27	4
Footprint	Healthy	Healthy3a	3a	24	NA	NA	NA	1030	498	6	2
Footprint	Healthy	Healthy4a	4a	55	NA	NA	NA	2561	400	22	6
Footprint	ALC	ALC1a	1a	68	Chronic Alcoholic Liver Cirrhosis	Diabetes Mellitus, Hypertension, Obesity	unknown	2857	583	27	8
Footprint	ALC	ALC1b	1b	68	Chronic Alcoholic Liver Cirrhosis	Diabetes Mellitus, Hypertension, Obesity	unknown	2781	652	28	5
Footprint	ALC	ALC1c	1c	68	Chronic Alcoholic Liver Cirrhosis	Diabetes Mellitus, Hypertension, Obesity	unknown	2908	849	28	3
Footprint	ALC	ALC2a	2a	59	Alcoholic Liver Cirrhosis	Smoking	3 years	2343	547	24	2
Footprint	ALC	ALC3a	3a	53	Chronic Alcoholic Liver Cirrhosis	High Ferritin and Transferrin Saturation: Heterozygous Mutation His63Asp, Hypercholesterolemia	unknown	2265	363	21	2
Footprint	ALC	ALC4a	4a	64	Alcoholic Liver Cirrhosis	smoking, in the past	unknown	2810	386	25	3
Footprint	ALC	ALC4b	4b	64	Alcoholic Liver Cirrhosis	smoking, in the past	unknown	2455	503	25	3
Footprint	ALC	ALC4c	4c	64	Alcoholic Liver Cirrhosis	smoking, in the past	unknown	3135	754	31	9
Footprint	ALC	ALC5a	5a	61	Alcoholic Liver Cirrhosis	Smoking	10 years	3168	563	31	6
Footprint	ALC	ALC5b	5b	61	Alcoholic Liver Cirrhosis	Smoking	10 years	3484	489	32	6
Footprint	ALC	ALC5c	5c	61	Alcoholic Liver Cirrhosis	Smoking	10 years	2839	652	33	9
Footprint	ALC	ALC5d	5d	61	Alcoholic Liver Cirrhosis	Smoking	10 years	2889	684	28	5
Footprint	ALC	ALC5e	5e	61	Alcoholic Liver Cirrhosis	Smoking	10 years	3848	753	42	2
Footprint	ALC	ALC5f	5f	61	Alcoholic Liver Cirrhosis	Smoking	10 years	2925	790	31	8
Footprint	NASH	NASH1a	1a	58	NASH	Obesity, alcohol	NA	2339	537	28	7
Footprint	NASH	NASH1b	1b	58	NASH	Obesity, alcohol	NA	2379	674	24	5
Footprint	NASH	NASH1c	1c	58	NASH	Obesity, alcohol	NA	2474	670	15	9
Footprint	NASH	NASH1d	1d	58	NASH	Obesity, alcohol	NA	2275	708	15	7
Footprint	NASH	NASH2a	2a	62	NASH	DMII	NA	2663	610	25	16
Footprint	NASH	NASH3a	3a	54	NASH	DMII, hypertension, hypercholesterolemia	NA	2159	370	16	16
Footprint	NASH	NASH4a	4a	66	NASH fibrosis grade II-III	HCC, DMII	NA	2422	621	20	25
Footprint	NASH	NASH4b	4b	66	NASH fibrosis grade II-III	HCC, DMII	NA	4150	697	34	18
Footprint	NASH	NASH4c	4c	66	NASH fibrosis grade II-III	HCC, DMII	NA	3286	613	24	12
Footprint	NASH	NASH5a	5a	66	NASH HCC	DMII, hypertension, hypercholesterolemia, HCC	NA	3020	598	34	13
Footprint	NASH	NASH5b	5b	66	NASH HCC	DMII, hypertension, hypercholesterolemia, HCC	NA	3024	627	19	10
Footprint	NASH	NASH5c	5c	66	NASH HCC	DMII, hypertension, hypercholesterolemia, HCC	NA	2882	603	22	11
Footprint	NASH	NASH5d	5d	66	NASH HCC	DMII, hypertension, hypercholesterolemia, HCC	NA	2840	450	30	6
Footprint	PSC	PSC1a	1a	37	PSC	colitis ulcerosa/IBD	NA	1694	680	16	3
Footprint	PSC	PSC2a	2a	57	PSC	Colitis ulcerosa	NA	1792	411	14	9
Footprint	PSC	PSC2b	2b	57	PSC	Colitis ulcerosa	NA	1745	386	6	1
Footprint	PSC	PSC2c	2c	57	PSC	Colitis ulcerosa	NA	1725	489	12	4
Footprint	PSC	PSC2d	2d	57	PSC	Colitis ulcerosa	NA	1651	498	5	4
Footprint	PSC	PSC2e	2e	57	PSC	Colitis ulcerosa	NA	1635	403	6	2
Footprint	PSC	PSC4a	4a	52	PSC	M Crohn	NA	2221	525	20	2
Footprint	PSC	PSC4b	4b	52	PSC	M Crohn	NA	3016	555	16	5
PCAWG	PCAWG_HCC	DO23508	DO23508	79	HCC	NA	NA	19693	1311	661	45
PCAWG	PCAWG_HCC	DO23509	DO23509	60	HCC	NA	NA	15476	786	127	149
PCAWG	PCAWG_HCC	DO23510	DO23510	80	HCC	NA	NA	6126	419	45	72
PCAWG	PCAWG_HCC	DO23512	DO23512	60	HCC	NA	NA	8107	366	97	11
PCAWG	PCAWG_HCC	DO23513	DO23513	76	HCC	NA	NA	16648	958	209	78
PCAWG	PCAWG_HCC	DO23514	DO23514	64	HCC	NA	NA	8160	391	63	36
PCAWG	PCAWG_HCC	DO23515	DO23515	71	HCC	NA	NA	5849	419	30	39
PCAWG	PCAWG_HCC	DO23516	DO23516	69	HCC	NA	NA	23124	1123	530	102
PCAWG	PCAWG_HCC	DO23517	DO23517	62	HCC	NA	NA	6728	229	88	73
PCAWG	PCAWG_HCC	DO23518	DO23518	67	HCC	NA	NA	9610	554	369	53
PCAWG	PCAWG_HCC	DO23519	DO23519	65	HCC	NA	NA	11394	458	68	256
PCAWG	PCAWG_HCC	DO23520	DO23520	59	HCC	NA	NA	4688	183	35	56
PCAWG	PCAWG_HCC	DO23521	DO23521	63	HCC	NA	NA	11862	709	138	83
PCAWG	PCAWG_HCC	DO23522	DO23522	82	HCC	NA	NA	8875	467	91	88
PCAWG	PCAWG_HCC	DO23524	DO23524	71	HCC	NA	NA	7952	483	71	52
PCAWG	PCAWG_HCC	DO23525	DO23525	71	HCC	NA	NA	17170	1262	161	333
PCAWG	PCAWG_HCC	DO23526	DO23526	66	HCC	NA	NA	4091	192	26	46
PCAWG	PCAWG_HCC	DO23527	DO23527	72	HCC	NA	NA	7170	329	33	65
PCAWG	PCAWG_HCC	DO23528	DO23528	45	HCC	NA	NA	3329	226	21	36
PCAWG	PCAWG_HCC	DO23529	DO23529	72	HCC	NA	NA	3292	151	20	6
PCAWG	PCAWG_HCC	DO23532	DO23532	71	HCC	NA	NA	5725	349	56	49
PCAWG	PCAWG_HCC	DO23533	DO23533	61	HCC	NA	NA	11302	669	128	55
PCAWG	PCAWG_HCC	DO23534	DO23534	60	HCC	NA	NA	9596	572	111	66
PCAWG	PCAWG_HCC	DO23535	DO23535	67	HCC	NA	NA	6836	281	58	25
PCAWG	PCAWG_HCC	DO23536	DO23536	56	HCC	NA	NA	14489	684	97	27
PCAWG	PCAWG_HCC	DO23537	DO23537	79	HCC	NA	NA	16186	860	189	93
PCAWG	PCAWG_HCC	DO23538	DO23538	67	HCC	NA	NA	6608	398	34	14
PCAWG	PCAWG_HCC	DO23539	DO23539	77	HCC	NA	NA	11350	689	165	48
PCAWG	PCAWG_HCC	DO23540	DO23540	73	HCC	NA	NA	15143	626	171	248
PCAWG	PCAWG_HCC	DO23541	DO23541	65	HCC	NA	NA	9251	348	103	38
PCAWG	PCAWG_HCC	DO23542	DO23542	66	HCC	NA	NA	11580	547	130	41
PCAWG	PCAWG_HCC	DO23543	DO23543	63	HCC	NA	NA	13846	560	149	40
PCAWG	PCAWG_HCC	DO23544	DO23544	67	HCC	NA	NA	15315	679	142	57
PCAWG	PCAWG_HCC	DO23545	DO23545	67	HCC	NA	NA	15098	646	145	86
PCAWG	PCAWG_HCC	DO23546	DO23546	63	HCC	NA	NA	5459	210	45	46
PCAWG	PCAWG_HCC	DO23549	DO23549	74	HCC	NA	NA	5450	243	28	23
PCAWG	PCAWG_HCC	DO23550	DO23550	69	HCC	NA	NA	8642	420	130	20
PCAWG	PCAWG_HCC	DO44740	DO44740	73	HCC	NA	NA	10245	547	135	31
PCAWG	PCAWG_HCC	DO44744	DO44744	46	HCC	NA	NA	8704	452	93	45
PCAWG	PCAWG_HCC	DO44806	DO44806	65	HCC	NA	NA	9109	573	144	55
PCAWG	PCAWG_HCC	DO44808	DO44808	74	HCC	NA	NA	3690	189	31	20
PCAWG	PCAWG_HCC	DO44828	DO44828	65	HCC	NA	NA	24737	656	183	27
PCAWG	PCAWG_HCC	DO44832	DO44832	70	HCC	NA	NA	32887	894	298	82
PCAWG	PCAWG_HCC	DO45029	DO45029	73	HCC	NA	NA	3372	200	37	39
PCAWG	PCAWG_HCC	DO45035	DO45035	58	HCC	NA	NA	6074	231	69	56
PCAWG	PCAWG_HCC	DO45037	DO45037	67	HCC	NA	NA	4407	170	36	30
PCAWG	PCAWG_HCC	DO45039	DO45039	58	HCC	NA	NA	8477	400	46	61
PCAWG	PCAWG_HCC	DO45043	DO45043	56	HCC	NA	NA	6492	421	64	84
PCAWG	PCAWG_HCC	DO45045	DO45045	57	HCC	NA	NA	4008	287	52	38
PCAWG	PCAWG_HCC	DO45047	DO45047	40	HCC	NA	NA	1976	130	17	32
PCAWG	PCAWG_HCC	DO45049	DO45049	73	HCC	NA	NA	11949	705	128	36
PCAWG	PCAWG_HCC	DO45051	DO45051	57	HCC	NA	NA	7276	500	61	48
PCAWG	PCAWG_HCC	DO45055	DO45055	60	HCC	NA	NA	5352	432	48	28
PCAWG	PCAWG_HCC	DO45057	DO45057	65	HCC	NA	NA	14792	734	172	177
PCAWG	PCAWG_HCC	DO45059	DO45059	49	HCC	NA	NA	3494	223	12	40
PCAWG	PCAWG_HCC	DO45061	DO45061	53	HCC	NA	NA	3307	291	17	56
PCAWG	PCAWG_HCC	DO45064	DO45064	66	HCC	NA	NA	11266	821	86	37
PCAWG	PCAWG_HCC	DO45065	DO45065	41	HCC	NA	NA	5000	547	39	151
PCAWG	PCAWG_HCC	DO45067	DO45067	66	HCC	NA	NA	6300	412	51	45
PCAWG	PCAWG_HCC	DO45069	DO45069	58	HCC	NA	NA	13376	757	111	52
PCAWG	PCAWG_HCC	DO45071	DO45071	58	HCC	NA	NA	10876	825	120	207
PCAWG	PCAWG_HCC	DO45073	DO45073	50	HCC	NA	NA	10554	536	80	28
PCAWG	PCAWG_HCC	DO45075	DO45075	66	HCC	NA	NA	11449	490	117	40
PCAWG	PCAWG_HCC	DO45077	DO45077	66	HCC	NA	NA	10371	832	124	85
PCAWG	PCAWG_HCC	DO45079	DO45079	59	HCC	NA	NA	10139	788	112	269
PCAWG	PCAWG_HCC	DO45081	DO45081	63	HCC	NA	NA	14958	693	136	53
PCAWG	PCAWG_HCC	DO45083	DO45083	62	HCC	NA	NA	16253	958	142	55
PCAWG	PCAWG_HCC	DO45085	DO45085	68	HCC	NA	NA	11338	717	127	158
PCAWG	PCAWG_HCC	DO45087	DO45087	56	HCC	NA	NA	17098	598	191	38
PCAWG	PCAWG_HCC	DO45089	DO45089	45	HCC	NA	NA	11898	911	165	106
PCAWG	PCAWG_HCC	DO45092	DO45092	62	HCC	NA	NA	12604	518	99	28
PCAWG	PCAWG_HCC	DO45094	DO45094	76	HCC	NA	NA	14456	744	168	52
PCAWG	PCAWG_HCC	DO45096	DO45096	69	HCC	NA	NA	17690	758	229	56
PCAWG	PCAWG_HCC	DO45097	DO45097	69	HCC	NA	NA	11384	649	94	41
PCAWG	PCAWG_HCC	DO45099	DO45099	46	HCC	NA	NA	6409	343	60	22
PCAWG	PCAWG_HCC	DO45101	DO45101	63	HCC	NA	NA	6813	254	45	18
PCAWG	PCAWG_HCC	DO45103	DO45103	47	HCC	NA	NA	3321	209	30	63
PCAWG	PCAWG_HCC	DO45111	DO45111	74	HCC	NA	NA	14694	698	227	255
PCAWG	PCAWG_HCC	DO45113	DO45113	58	HCC	NA	NA	3158	239	19	28
PCAWG	PCAWG_HCC	DO45115	DO45115	81	HCC	NA	NA	16022	873	216	77
PCAWG	PCAWG_HCC	DO45117	DO45117	73	HCC	NA	NA	11970	1077	106	71
PCAWG	PCAWG_HCC	DO45119	DO45119	74	HCC	NA	NA	19277	1330	265	223
PCAWG	PCAWG_HCC	DO45121	DO45121	61	HCC	NA	NA	4688	212	29	30
PCAWG	PCAWG_HCC	DO45123	DO45123	78	HCC	NA	NA	7651	509	80	85
PCAWG	PCAWG_HCC	DO45125	DO45125	58	HCC	NA	NA	5707	385	90	45
PCAWG	PCAWG_HCC	DO45127	DO45127	73	HCC	NA	NA	23395	1444	216	203
PCAWG	PCAWG_HCC	DO45129	DO45129	61	HCC	NA	NA	5189	250	64	15
PCAWG	PCAWG_HCC	DO45133	DO45133	64	HCC	NA	NA	11345	741	69	49
PCAWG	PCAWG_HCC	DO45135	DO45135	77	HCC	NA	NA	2753	182	18	45
PCAWG	PCAWG_HCC	DO45137	DO45137	38	HCC	NA	NA	4677	252	73	63
PCAWG	PCAWG_HCC	DO45139	DO45139	63	HCC	NA	NA	23246	743	318	54
PCAWG	PCAWG_HCC	DO45141	DO45141	73	HCC	NA	NA	3893	172	35	13
PCAWG	PCAWG_HCC	DO45143	DO45143	69	HCC	NA	NA	4367	247	29	20
PCAWG	PCAWG_HCC	DO45145	DO45145	78	HCC	NA	NA	18202	691	253	34
PCAWG	PCAWG_HCC	DO45147	DO45147	57	HCC	NA	NA	8500	853	126	167
PCAWG	PCAWG_HCC	DO45149	DO45149	70	HCC	NA	NA	8771	599	100	51
PCAWG	PCAWG_HCC	DO45151	DO45151	64	HCC	NA	NA	10963	609	76	97
PCAWG	PCAWG_HCC	DO45153	DO45153	77	HCC	NA	NA	7033	181	61	10
PCAWG	PCAWG_HCC	DO45155	DO45155	69	HCC	NA	NA	11713	477	168	42
PCAWG	PCAWG_HCC	DO45159	DO45159	65	HCC	NA	NA	7728	387	72	32
PCAWG	PCAWG_HCC	DO45161	DO45161	74	HCC	NA	NA	11746	728	151	26
PCAWG	PCAWG_HCC	DO45163	DO45163	76	HCC	NA	NA	14618	776	156	76
PCAWG	PCAWG_HCC	DO45165	DO45165	75	HCC	NA	NA	5566	243	38	35
PCAWG	PCAWG_HCC	DO45169	DO45169	74	HCC	NA	NA	16582	1127	527	329
PCAWG	PCAWG_HCC	DO45171	DO45171	56	HCC	NA	NA	7024	396	63	31
PCAWG	PCAWG_HCC	DO45173	DO45173	63	HCC	NA	NA	12669	715	159	214
PCAWG	PCAWG_HCC	DO45177	DO45177	81	HCC	NA	NA	5760	339	121	25
PCAWG	PCAWG_HCC	DO45179	DO45179	78	HCC	NA	NA	9767	548	64	19
PCAWG	PCAWG_HCC	DO45181	DO45181	84	HCC	NA	NA	11599	753	107	61
PCAWG	PCAWG_HCC	DO45183	DO45183	72	HCC	NA	NA	7605	541	115	22
PCAWG	PCAWG_HCC	DO45185	DO45185	89	HCC	NA	NA	11360	356	91	215
PCAWG	PCAWG_HCC	DO45187	DO45187	32	HCC	NA	NA	2114	201	10	25
PCAWG	PCAWG_HCC	DO45189	DO45189	85	HCC	NA	NA	5108	473	27	79
PCAWG	PCAWG_HCC	DO45191	DO45191	61	HCC	NA	NA	3535	269	26	192
PCAWG	PCAWG_HCC	DO45193	DO45193	68	HCC	NA	NA	9072	621	110	290
PCAWG	PCAWG_HCC	DO45197	DO45197	51	HCC	NA	NA	12412	519	115	96
PCAWG	PCAWG_HCC	DO45201	DO45201	49	HCC	NA	NA	10755	413	156	41
PCAWG	PCAWG_HCC	DO45203	DO45203	71	HCC	NA	NA	9230	458	89	90
PCAWG	PCAWG_HCC	DO45205	DO45205	67	HCC	NA	NA	7428	330	60	18
PCAWG	PCAWG_HCC	DO45207	DO45207	68	HCC	NA	NA	15088	789	219	30
PCAWG	PCAWG_HCC	DO45209	DO45209	70	HCC	NA	NA	8969	542	76	62
PCAWG	PCAWG_HCC	DO45211	DO45211	76	HCC	NA	NA	4204	420	23	528
PCAWG	PCAWG_HCC	DO45213	DO45213	58	HCC	NA	NA	10182	484	116	77
PCAWG	PCAWG_HCC	DO45215	DO45215	65	HCC	NA	NA	3701	140	32	22
PCAWG	PCAWG_HCC	DO45217	DO45217	69	HCC	NA	NA	5716	381	34	151
PCAWG	PCAWG_HCC	DO45219	DO45219	78	HCC	NA	NA	5969	392	85	57
PCAWG	PCAWG_HCC	DO45221	DO45221	75	HCC	NA	NA	7453	352	70	63
PCAWG	PCAWG_HCC	DO45225	DO45225	69	HCC	NA	NA	11716	373	108	51
PCAWG	PCAWG_HCC	DO45227	DO45227	57	HCC	NA	NA	12186	569	57	598
PCAWG	PCAWG_HCC	DO45229	DO45229	74	HCC	NA	NA	4592	183	56	24
PCAWG	PCAWG_HCC	DO45231	DO45231	84	HCC	NA	NA	4643	236	28	20
PCAWG	PCAWG_HCC	DO45235	DO45235	68	HCC	NA	NA	4973	225	30	28
PCAWG	PCAWG_HCC	DO45237	DO45237	58	HCC	NA	NA	16806	1343	138	187
PCAWG	PCAWG_HCC	DO45239	DO45239	42	HCC	NA	NA	4635	331	38	67
PCAWG	PCAWG_HCC	DO45241	DO45241	49	HCC	NA	NA	4407	157	54	41
PCAWG	PCAWG_HCC	DO45243	DO45243	74	HCC	NA	NA	7220	384	98	51
PCAWG	PCAWG_HCC	DO45245	DO45245	75	HCC	NA	NA	2836	428	12	273
PCAWG	PCAWG_HCC	DO45247	DO45247	31	HCC	NA	NA	4692	232	39	34
PCAWG	PCAWG_HCC	DO45251	DO45251	57	HCC	NA	NA	2398	159	25	775
PCAWG	PCAWG_HCC	DO45253	DO45253	50	HCC	NA	NA	5974	474	44	59
PCAWG	PCAWG_HCC	DO45255	DO45255	81	HCC	NA	NA	6271	405	75	166
PCAWG	PCAWG_HCC	DO45257	DO45257	46	HCC	NA	NA	6087	391	63	55
PCAWG	PCAWG_HCC	DO45259	DO45259	65	HCC	NA	NA	17162	812	155	58
PCAWG	PCAWG_HCC	DO45263	DO45263	67	HCC	NA	NA	4905	288	42	76
PCAWG	PCAWG_HCC	DO45265	DO45265	73	HCC	NA	NA	10143	588	102	95
PCAWG	PCAWG_HCC	DO45267	DO45267	73	HCC	NA	NA	15956	937	413	118
PCAWG	PCAWG_HCC	DO45269	DO45269	59	HCC	NA	NA	10560	536	115	135
PCAWG	PCAWG_HCC	DO45273	DO45273	62	HCC	NA	NA	5416	290	42	52
PCAWG	PCAWG_HCC	DO45277	DO45277	64	HCC	NA	NA	10094	444	60	36
PCAWG	PCAWG_HCC	DO45281	DO45281	83	HCC	NA	NA	13781	618	126	26
PCAWG	PCAWG_HCC	DO45283	DO45283	60	HCC	NA	NA	3890	163	46	200
PCAWG	PCAWG_HCC	DO45287	DO45287	74	HCC	NA	NA	580	282	1	3
PCAWG	PCAWG_HCC	DO45289	DO45289	78	HCC	NA	NA	3115	227	17	43
PCAWG	PCAWG_HCC	DO45291	DO45291	69	HCC	NA	NA	4157	374	30	46
PCAWG	PCAWG_HCC	DO45293	DO45293	68	HCC	NA	NA	5720	382	24	86
PCAWG	PCAWG_HCC	DO45297	DO45297	61	HCC	NA	NA	1724	142	8	83
PCAWG	PCAWG_HCC	DO45301	DO45301	56	HCC	NA	NA	4093	214	33	168
PCAWG	PCAWG_HCC	DO45305	DO45305	66	HCC	NA	NA	3755	457	21	42
PCAWG	PCAWG_HCC	DO45307	DO45307	54	HCC	NA	NA	1883	208	11	124
PCAWG	PCAWG_HCC	DO48672	DO48672	81	HCC	NA	NA	14254	841	206	64
PCAWG	PCAWG_HCC	DO48674	DO48674	80	HCC	NA	NA	12071	618	301	231
PCAWG	PCAWG_HCC	DO48677	DO48677	58	HCC	NA	NA	14413	689	178	65
PCAWG	PCAWG_HCC	DO48679	DO48679	72	HCC	NA	NA	10719	621	115	41
PCAWG	PCAWG_HCC	DO48681	DO48681	57	HCC	NA	NA	13234	623	149	185
PCAWG	PCAWG_HCC	DO48684	DO48684	71	HCC	NA	NA	4903	299	35	39
PCAWG	PCAWG_HCC	DO48686	DO48686	75	HCC	NA	NA	9270	635	68	107
PCAWG	PCAWG_HCC	DO48687	DO48687	73	HCC	NA	NA	6361	365	45	23
PCAWG	PCAWG_HCC	DO48689	DO48689	63	HCC	NA	NA	9969	429	104	46
PCAWG	PCAWG_HCC	DO48692	DO48692	77	HCC	NA	NA	6693	297	48	14
PCAWG	PCAWG_HCC	DO48694	DO48694	71	HCC	NA	NA	4638	175	27	26
PCAWG	PCAWG_HCC	DO48695	DO48695	77	HCC	NA	NA	9293	587	114	43
PCAWG	PCAWG_HCC	DO48697	DO48697	64	HCC	NA	NA	5822	300	33	40
PCAWG	PCAWG_HCC	DO48700	DO48700	78	HCC	NA	NA	2410	113	21	15
PCAWG	PCAWG_HCC	DO48701	DO48701	78	HCC	NA	NA	13536	661	246	65
PCAWG	PCAWG_HCC	DO48703	DO48703	64	HCC	NA	NA	7893	446	32	82
PCAWG	PCAWG_HCC	DO48704	DO48704	68	HCC	NA	NA	5258	287	36	45
PCAWG	PCAWG_HCC	DO48706	DO48706	72	HCC	NA	NA	19356	887	148	63
PCAWG	PCAWG_HCC	DO48709	DO48709	74	HCC	NA	NA	8858	477	83	33
PCAWG	PCAWG_HCC	DO48712	DO48712	50	HCC	NA	NA	3329	201	23	27
PCAWG	PCAWG_HCC	DO48715	DO48715	58	HCC	NA	NA	7708	499	63	40
PCAWG	PCAWG_HCC	DO48716	DO48716	71	HCC	NA	NA	13574	614	146	55
PCAWG	PCAWG_HCC	DO48719	DO48719	80	HCC	NA	NA	28074	1482	329	154
PCAWG	PCAWG_HCC	DO48720	DO48720	62	HCC	NA	NA	3196	191	20	54
PCAWG	PCAWG_HCC	DO48721	DO48721	58	HCC	NA	NA	12675	692	101	95
PCAWG	PCAWG_HCC	DO48723	DO48723	73	HCC	NA	NA	11130	585	118	128
PCAWG	PCAWG_HCC	DO48725	DO48725	66	HCC	NA	NA	3756	236	30	34
PCAWG	PCAWG_HCC	DO48727	DO48727	81	HCC	NA	NA	8633	657	66	67
PCAWG	PCAWG_HCC	DO48728	DO48728	74	HCC	NA	NA	3081	105	32	31
PCAWG	PCAWG_HCC	DO48730	DO48730	73	HCC	NA	NA	7254	411	43	33
PCAWG	PCAWG_HCC	DO48732	DO48732	73	HCC	NA	NA	18802	1063	307	94
PCAWG	PCAWG_HCC	DO48733	DO48733	72	HCC	NA	NA	4405	157	51	44
PCAWG	PCAWG_HCC	DO48736	DO48736	76	HCC	NA	NA	3076	220	13	32
PCAWG	PCAWG_HCC	DO48737	DO48737	52	HCC	NA	NA	8760	481	121	25
PCAWG	PCAWG_HCC	DO48741	DO48741	64	HCC	NA	NA	10152	501	77	85
PCAWG	PCAWG_HCC	DO48742	DO48742	76	HCC	NA	NA	14149	689	92	34
PCAWG	PCAWG_HCC	DO48743	DO48743	69	HCC	NA	NA	10486	601	60	249
PCAWG	PCAWG_HCC	DO48751	DO48751	68	HCC	NA	NA	12934	831	148	72
PCAWG	PCAWG_HCC	DO48753	DO48753	55	HCC	NA	NA	3417	199	21	18
PCAWG	PCAWG_HCC	DO48757	DO48757	68	HCC	NA	NA	11188	553	68	55
PCAWG	PCAWG_HCC	DO48759	DO48759	73	HCC	NA	NA	5639	353	27	48
PCAWG	PCAWG_HCC	DO48760	DO48760	70	HCC	NA	NA	10559	565	100	25
PCAWG	PCAWG_HCC	DO48761	DO48761	55	HCC	NA	NA	7609	397	92	34
PCAWG	PCAWG_HCC	DO50772	DO50772	70	HCC	NA	NA	9117	241	101	21
PCAWG	PCAWG_HCC	DO50774	DO50774	68	HCC	NA	NA	6465	332	43	23
PCAWG	PCAWG_HCC	DO50776	DO50776	75	HCC	NA	NA	10896	483	163	49
PCAWG	PCAWG_HCC	DO50778	DO50778	60	HCC	NA	NA	3694	301	27	118
PCAWG	PCAWG_HCC	DO50780	DO50780	70	HCC	NA	NA	18085	747	153	83
PCAWG	PCAWG_HCC	DO50783	DO50783	62	HCC	NA	NA	8401	470	60	23
PCAWG	PCAWG_HCC	DO50785	DO50785	37	HCC	NA	NA	6174	431	48	68
PCAWG	PCAWG_HCC	DO50787	DO50787	63	HCC	NA	NA	3824	146	20	19
PCAWG	PCAWG_HCC	DO50789	DO50789	73	HCC	NA	NA	10076	527	110	42
PCAWG	PCAWG_HCC	DO50791	DO50791	79	HCC	NA	NA	6325	396	50	46
PCAWG	PCAWG_HCC	DO50793	DO50793	76	HCC	NA	NA	16451	887	192	48
PCAWG	PCAWG_HCC	DO50796	DO50796	69	HCC	NA	NA	4976	341	32	72
PCAWG	PCAWG_HCC	DO50798	DO50798	77	HCC	NA	NA	15449	1009	214	65
PCAWG	PCAWG_HCC	DO50799	DO50799	66	HCC	NA	NA	10568	605	75	135
PCAWG	PCAWG_HCC	DO50800	DO50800	74	HCC	NA	NA	7173	313	73	68
PCAWG	PCAWG_HCC	DO50802	DO50802	49	HCC	NA	NA	9669	505	210	19
PCAWG	PCAWG_HCC	DO50803	DO50803	62	HCC	NA	NA	8640	137	40	13
PCAWG	PCAWG_HCC	DO50804	DO50804	81	HCC	NA	NA	20939	1024	354	66
PCAWG	PCAWG_HCC	DO50805	DO50805	72	HCC	NA	NA	10928	405	102	53
PCAWG	PCAWG_HCC	DO50806	DO50806	70	HCC	NA	NA	10318	539	95	151
PCAWG	PCAWG_HCC	DO50807	DO50807	67	HCC	NA	NA	11716	794	192	123
PCAWG	PCAWG_HCC	DO50808	DO50808	68	HCC	NA	NA	6454	287	82	26
PCAWG	PCAWG_HCC	DO50809	DO50809	56	HCC	NA	NA	2927	106	25	93
PCAWG	PCAWG_HCC	DO50811	DO50811	62	HCC	NA	NA	10974	585	120	73
PCAWG	PCAWG_HCC	DO50813	DO50813	56	HCC	NA	NA	11408	797	107	54
PCAWG	PCAWG_HCC	DO50814	DO50814	83	HCC	NA	NA	11866	696	71	79
PCAWG	PCAWG_HCC	DO50815	DO50815	62	HCC	NA	NA	14275	622	106	94
PCAWG	PCAWG_HCC	DO50816	DO50816	63	HCC	NA	NA	13207	570	124	34
PCAWG	PCAWG_HCC	DO50817	DO50817	75	HCC	NA	NA	16994	889	197	102
PCAWG	PCAWG_HCC	DO50818	DO50818	65	HCC	NA	NA	17563	935	162	63
PCAWG	PCAWG_HCC	DO50820	DO50820	77	HCC	NA	NA	10303	579	93	23
PCAWG	PCAWG_HCC	DO50822	DO50822	66	HCC	NA	NA	10510	599	110	28
PCAWG	PCAWG_HCC	DO50825	DO50825	70	HCC	NA	NA	17325	821	158	48
PCAWG	PCAWG_HCC	DO50827	DO50827	48	HCC	NA	NA	5714	389	43	87
PCAWG	PCAWG_HCC	DO50829	DO50829	78	HCC	NA	NA	5844	297	72	42
PCAWG	PCAWG_HCC	DO50831	DO50831	52	HCC	NA	NA	3986	194	37	31
PCAWG	PCAWG_HCC	DO50832	DO50832	73	HCC	NA	NA	10945	677	94	129
PCAWG	PCAWG_HCC	DO50834	DO50834	72	HCC	NA	NA	13314	854	92	61
PCAWG	PCAWG_HCC	DO50839	DO50839	47	HCC	NA	NA	5740	303	45	28
PCAWG	PCAWG_HCC	DO50840	DO50840	49	HCC	NA	NA	6964	545	84	368
PCAWG	PCAWG_HCC	DO50842	DO50842	75	HCC	NA	NA	12857	537	176	78
PCAWG	PCAWG_HCC	DO50850	DO50850	74	HCC	NA	NA	7523	480	59	26
PCAWG	PCAWG_HCC	DO50851	DO50851	80	HCC	NA	NA	15113	968	134	76
PCAWG	PCAWG_HCC	DO50855	DO50855	47	HCC	NA	NA	3089	198	21	47
PCAWG	PCAWG_HCC	DO50857	DO50857	72	HCC	NA	NA	8384	425	67	45
PCAWG	PCAWG_HCC	DO50859	DO50859	77	HCC	NA	NA	16572	676	141	36
PCAWG	PCAWG_CCA	DO217850	DO217850	65	CCA	NA	NA	4503	276	8	56
PCAWG	PCAWG_CCA	DO217864	DO217864	63	CCA	NA	NA	7871	953	34	60
PCAWG	PCAWG_CCA	DO218139	DO218139	45	CCA	NA	NA	2301	127	7	18
PCAWG	PCAWG_CCA	DO218227	DO218227	37	CCA	NA	NA	11850	580	34	174
PCAWG	PCAWG_CCA	DO218351	DO218351	49	CCA	NA	NA	4983	837	37	118
PCAWG	PCAWG_CCA	DO218411	DO218411	56	CCA	NA	NA	11024	839	61	165
PCAWG	PCAWG_CCA	DO218417	DO218417	53	CCA	NA	NA	4720	415	12	199
PCAWG	PCAWG_CCA	DO218440	DO218440	76	CCA	NA	NA	12163	1551	72	393
PCAWG	PCAWG_CCA	DO218491	DO218491	76	CCA	NA	NA	8908	456	77	39
PCAWG	PCAWG_CCA	DO218535	DO218535	69	CCA	NA	NA	12030	1603	51	214
PCAWG	PCAWG_CCA	DO218550	DO218550	61	CCA	NA	NA	11305	1041	46	244
PCAWG	PCAWG_CCA	DO218695	DO218695	60	CCA	NA	NA	11403	1738	64	150
