# Supplementary material for: Precancerous liver diseases do not cause increased mutagenesis in liver stem cells
Source: Commun Biol. 2021 Nov 18;4:1301. doi: 10.1038/s42003-021-02839-y (PMC8602268; doi:10.1038/s42003-021-02839-y)
Supplement: Supplementary file 5 — Supplementary Data 2 [file 42003_2021_2839_MOESM5_ESM.xlsx]

## Sheet: contexts.snv
sample

## Sheet: contexts.indel
sample

## Sheet: contexts.dbs
sample

## Sheet: contexts.sv
sample

## Sheet: sigs.snv
sample

## Sheet: sigs.indel
sample
