# Supplementary material for: Precancerous liver diseases do not cause increased mutagenesis in liver stem cells
Source: Commun Biol. 2021 Nov 18;4:1301. doi: 10.1038/s42003-021-02839-y (PMC8602268; doi:10.1038/s42003-021-02839-y)
Supplement: Supplementary file 6 — Supplementary Data 3 [file 42003_2021_2839_MOESM6_ESM.xlsx]

## Sheet: Sheet 1
exp_group	gene_name	n_syn	n_mis	n_non	n_spl	n_ind	pglobal_cv	qglobal_cv
PCAWG_HCC	TP53	1	46	8	8	12	0	0
PCAWG_HCC	CTNNB1	1	84	0	0	2	0	0
PCAWG_HCC	ARID2	3	5	11	2	8	0	0
PCAWG_HCC	AXIN1	1	0	7	0	6	0	0
PCAWG_HCC	ALB	0	11	1	0	29	0	0
PCAWG_HCC	ARID1A	0	3	7	0	11	3.05311e-14	1.02233e-10
PCAWG_CCA	TP53	0	7	0	0	0	2.34646e-12	4.71427e-08
PCAWG_HCC	ERRFI1	0	2	5	0	2	5.11619e-10	1.46842e-06
PCAWG_HCC	PTEN	0	4	2	0	5	5.90804e-09	1.48373e-05
PCAWG_HCC	NFE2L2	1	12	0	0	0	3.63731e-08	8.11968e-05
PCAWG_HCC	RPS6KA3	0	3	0	3	5	5.18185e-08	0.000104108
PCAWG_HCC	RB1	0	2	4	1	2	2.8301e-07	0.000516905
PCAWG_HCC	SETDB1	1	14	0	0	0	1.06032e-06	0.00177524
PCAWG_HCC	SUSD2	0	0	3	1	0	1.52162e-06	0.00235161
PCAWG_HCC	BAP1	1	5	0	0	3	1.81474e-06	0.00260428
PCAWG_HCC	COL11A1	1	18	0	0	2	4.46363e-06	0.00597859
PCAWG_HCC	TMEM95	0	0	0	3	0	6.232e-06	0.00782544
PCAWG_HCC	BRD7	0	0	3	0	2	1.79321e-05	0.0211925
PCAWG_HCC	DYRK1A	0	2	2	1	2	2.83797e-05	0.0316764
PCAWG_HCC	APOB	2	17	1	0	12	3.97273e-05	0.0420085
PCAWG_HCC	JAK3	0	6	1	0	0	4.37314e-05	0.0439304
PCAWG_CCA	SPTA1	0	5	1	0	0	5.03889e-06	0.0506182
PCAWG_CCA	SMAD4	0	0	1	0	2	7.5927e-06	0.0508483
PCAWG_CCA	ARID1A	0	0	3	0	0	1.23513e-05	0.0620373
PCAWG_HCC	RPL22	0	0	0	0	3	7.31032e-05	0.0699389
PCAWG_HCC	PRKACA	0	5	0	0	0	7.66743e-05	0.0700211
PCAWG_HCC	SMAD3	0	3	0	0	2	9.3179e-05	0.0813939
PCAWG_HCC	KMT2D	3	2	5	0	1	0.000109938	0.0920319
PCAWG_HCC	KPNA3	0	2	0	2	2	0.000159848	0.128461
PCAWG_HCC	TSC1	0	2	3	0	2	0.000169835	0.131237
PCAWG_HCC	CDC20	0	0	0	3	0	0.000180445	0.134271
PCAWG_HCC	ACVR2A	1	7	0	1	1	0.000243581	0.174778
PCAWG_HCC	RET	0	5	0	0	1	0.000312473	0.216479
PCAWG_HCC	G6PC	0	3	1	0	1	0.000337592	0.226085
PCAWG_HCC	SEPW1	0	0	0	0	2	0.000350267	0.227007
PCAWG_HCC	USP39	0	0	0	3	0	0.000411806	0.25855
PCAWG_HCC	CDKN2A.p16INK4a	0	1	1	0	1	0.000487078	0.296542
PCAWG_HCC	COQ2	0	6	0	0	0	0.00053455	0.315872
PCAWG_HCC	SFN	0	3	0	0	0	0.000581825	0.333984
PCAWG_CCA	C16orf59	0	0	1	0	1	0.000114135	0.458616
PCAWG_HCC	CDKN1A	0	0	2	0	0	0.000842162	0.469997
PCAWG_HCC	SLC30A1	1	2	0	0	3	0.000883169	0.479561
PCAWG_HCC	SLTM	1	1	3	1	0	0.000918594	0.48567
PCAWG_HCC	CDKN2A.p14arf	0	2	0	0	1	0.00106783	0.550098
PCAWG_CCA	KMT2C	0	0	2	0	1	0.00017172	0.575005
PCAWG_HCC	SLC35A5	1	2	0	0	3	0.00115306	0.579154
PCAWG_HCC	FMR1	0	0	0	3	0	0.00119546	0.585803
PCAWG_HCC	CYSLTR1	0	5	0	0	1	0.00126584	0.605524
PCAWG_HCC	ARF1	0	3	0	0	0	0.00135575	0.633449
PCAWG_HCC	KIF23	0	8	1	0	0	0.00154018	0.694622
PCAWG_HCC	TSC2	1	4	1	0	1	0.00155582	0.694622
PCAWG_HCC	FGA	2	5	0	0	3	0.0016682	0.714199
PCAWG_HCC	KLF6	0	3	0	0	1	0.00167077	0.714199
PCAWG_HCC	KMT2B	0	6	0	0	1	0.00179905	0.736762
PCAWG_HCC	PROKR2	1	4	0	0	1	0.00182888	0.736762
PCAWG_HCC	CDKN1B	0	1	1	0	1	0.00183356	0.736762
PCAWG_HCC	SMIM1	0	2	0	0	0	0.00265633	1
PCAWG_HCC	KEAP1	1	3	0	0	1	0.00284174	1
PCAWG_HCC	GALNS	0	0	2	0	0	0.00337669	1
PCAWG_HCC	KRT20	0	6	0	0	0	0.00341194	1
PCAWG_HCC	CCDC7	0	0	2	0	1	0.00341671	1
PCAWG_HCC	F12	0	0	0	0	2	0.00345831	1
PCAWG_HCC	ZIM3	2	2	0	0	2	0.0035447	1
PCAWG_HCC	RFX5	0	2	0	1	1	0.00356763	1
PCAWG_HCC	ERBB3	1	4	0	0	2	0.00367319	1
PCAWG_HCC	NF1	1	11	0	0	2	0.00377586	1
PCAWG_HCC	ACBD4	0	0	2	0	0	0.0038555	1
PCAWG_HCC	ADSL	0	5	0	0	0	0.00417452	1
PCAWG_HCC	POGZ	1	4	0	3	0	0.00422619	1
PCAWG_HCC	MRPL11	0	3	0	0	0	0.00447746	1
PCAWG_HCC	PPIG	1	6	0	0	1	0.00448862	1
PCAWG_HCC	SUPT6H	1	8	0	0	0	0.0046444	1
PCAWG_HCC	CBLB	0	6	0	0	2	0.00477092	1
PCAWG_HCC	SALL4	0	2	0	0	2	0.00494124	1
PCAWG_HCC	ANKRD30A	2	12	0	0	0	0.00499338	1
PCAWG_HCC	TATDN1	0	3	0	0	1	0.00518711	1
PCAWG_HCC	EXD2	0	6	0	0	0	0.00526434	1
PCAWG_HCC	NR2F2	0	0	0	0	2	0.00553597	1
PCAWG_HCC	HPX	0	2	1	0	1	0.00561609	1
PCAWG_HCC	KRTAP9-6	0	0	0	0	1	0.00562821	1
PCAWG_HCC	PLCB4	4	5	2	1	1	0.00564953	1
PCAWG_HCC	MAP3K13	1	6	0	0	1	0.00568679	1
PCAWG_HCC	TNRC6B	1	2	2	0	2	0.0058425	1
PCAWG_HCC	GALE	0	3	0	0	0	0.00590357	1
PCAWG_HCC	F2RL1	0	0	0	1	1	0.0060418	1
PCAWG_HCC	EEF1A1	1	4	0	0	1	0.00610803	1
PCAWG_HCC	CYP2E1	1	0	0	1	1	0.00671372	1
PCAWG_HCC	TET1	0	5	3	0	0	0.00679592	1
PCAWG_HCC	RAD51D	0	0	0	1	1	0.00710499	1
PCAWG_HCC	C4BPB	0	1	0	0	2	0.0073077	1
PCAWG_HCC	CBL	0	3	0	0	2	0.00734703	1
PCAWG_HCC	CLEC1A	0	2	2	0	0	0.00738038	1
PCAWG_HCC	PTPN3	0	1	0	1	2	0.00757404	1
PCAWG_HCC	SERPINA1	0	0	0	0	2	0.00765558	1
PCAWG_HCC	BAG3	0	0	2	0	0	0.00771267	1
PCAWG_HCC	RPUSD3	0	2	0	0	1	0.00822444	1
PCAWG_HCC	GGH	1	0	0	0	2	0.00826183	1
PCAWG_HCC	GABRB2	0	3	0	2	1	0.008453	1
PCAWG_HCC	MUT	1	7	0	0	0	0.00849166	1
PCAWG_HCC	LRRC45	0	3	0	0	0	0.00850969	1
PCAWG_HCC	HMBS	0	0	0	2	0	0.00862187	1
PCAWG_HCC	HP	0	0	0	1	1	0.00865166	1
PCAWG_HCC	TMEM253	0	3	0	0	0	0.00869857	1
PCAWG_HCC	PNP	0	0	0	0	2	0.00872584	1
PCAWG_HCC	ADIPOR1	0	1	0	2	0	0.00880367	1
PCAWG_HCC	VOPP1	0	3	0	0	0	0.00885626	1
PCAWG_HCC	VASN	0	1	0	0	1	0.00891715	1
PCAWG_HCC	BTN3A1	0	0	2	0	0	0.00907373	1
PCAWG_HCC	GLTPD1	0	2	0	0	0	0.0091715	1
PCAWG_HCC	IL12RB2	1	2	0	3	0	0.00951397	1
PCAWG_HCC	DDX3X	0	2	1	0	2	0.00954372	1
PCAWG_HCC	STK25	0	3	0	0	0	0.00964321	1
PCAWG_HCC	PCDHB11	0	1	2	0	0	0.00965728	1
PCAWG_HCC	CCDC82	0	4	0	1	1	0.00978885	1
PCAWG_HCC	SCN7A	2	4	3	1	0	0.00981823	1
PCAWG_HCC	GYS2	1	1	0	0	3	0.00982232	1
PCAWG_HCC	THUMPD3	1	0	1	0	2	0.00990933	1
PCAWG_HCC	TFDP1	0	2	0	0	1	0.00995787	1
PCAWG_HCC	CHEK2	0	4	0	1	0	0.0102588	1
PCAWG_HCC	KRAS	0	4	0	0	0	0.010267	1
PCAWG_HCC	HNRNPA2B1	1	2	0	0	2	0.0104727	1
PCAWG_HCC	CHPT1	0	3	0	0	1	0.0105197	1
PCAWG_HCC	NFE2L3	2	1	0	0	2	0.0108071	1
PCAWG_HCC	KMT2C	1	8	1	3	1	0.0109949	1
PCAWG_HCC	C10orf10	0	1	0	0	1	0.0110602	1
PCAWG_HCC	EFNA5	1	1	2	0	0	0.0112914	1
PCAWG_HCC	C11orf57	1	1	0	0	2	0.0118322	1
PCAWG_HCC	ZSWIM8	0	6	0	0	0	0.0118573	1
PCAWG_HCC	TRAF6	1	4	0	0	1	0.0119698	1
PCAWG_HCC	THAP5	0	3	0	0	1	0.0122115	1
PCAWG_HCC	HSBP1	0	1	0	1	0	0.012374	1
PCAWG_HCC	RAC1	0	3	0	0	0	0.0129959	1
PCAWG_HCC	SH3YL1	0	1	0	2	0	0.0134337	1
PCAWG_HCC	ZC3H13	1	4	2	1	1	0.013457	1
PCAWG_HCC	PCBD1	0	1	0	1	0	0.0135848	1
PCAWG_HCC	RPL5	0	3	0	0	1	0.0140052	1
PCAWG_HCC	KRT38	0	2	0	0	1	0.0140329	1
PCAWG_HCC	EYS	2	11	2	2	2	0.0141071	1
PCAWG_HCC	CACYBP	0	1	0	1	1	0.0141315	1
PCAWG_HCC	NUCKS1	2	0	1	1	0	0.0141345	1
PCAWG_HCC	PWWP2A	0	5	0	0	0	0.0142013	1
PCAWG_HCC	ELF4	0	2	0	0	1	0.0142573	1
PCAWG_HCC	ZNF66	0	3	0	0	1	0.0145451	1
PCAWG_HCC	PIGC	0	2	0	0	1	0.0147071	1
PCAWG_HCC	NDUFA12	0	3	0	0	0	0.0147332	1
PCAWG_HCC	ZNF358	0	0	0	0	1	0.0147653	1
PCAWG_HCC	DHTKD1	1	5	0	0	0	0.0148514	1
PCAWG_HCC	PTCD2	0	0	2	0	0	0.0150678	1
PCAWG_HCC	NDRG3	0	4	0	0	0	0.0152094	1
PCAWG_HCC	GUCY2C	0	4	1	1	1	0.0153546	1
PCAWG_HCC	SC5D	0	0	0	0	2	0.0154313	1
PCAWG_HCC	TBL2	0	3	0	0	0	0.0155799	1
PCAWG_HCC	ITGB3BP	0	0	2	0	0	0.0159291	1
PCAWG_HCC	CPS1	1	2	0	0	4	0.0162655	1
PCAWG_HCC	CRAT	0	3	0	0	0	0.0163745	1
PCAWG_HCC	ZNF569	1	1	1	0	2	0.0164886	1
PCAWG_HCC	GNAS	1	1	1	0	2	0.0165017	1
PCAWG_HCC	LRFN5	0	4	2	0	0	0.016504	1
PCAWG_HCC	DAO	0	4	0	0	0	0.0165529	1
PCAWG_HCC	ARID1B	0	5	1	0	2	0.0165535	1
PCAWG_HCC	FAM188B	0	4	1	0	0	0.0170223	1
PCAWG_HCC	ZNF219	0	2	0	1	0	0.0173031	1
PCAWG_HCC	PPP1R3A	3	3	2	0	2	0.0173478	1
PCAWG_HCC	ZNF160	1	3	0	0	2	0.0182778	1
PCAWG_HCC	SLC7A11	0	4	0	0	1	0.0184943	1
PCAWG_HCC	ACN9	1	3	0	0	0	0.0185901	1
PCAWG_HCC	OLFML1	0	1	2	0	0	0.0187187	1
PCAWG_HCC	PROX1	0	7	0	0	0	0.0188918	1
PCAWG_HCC	MLEC	0	2	0	0	1	0.0191318	1
PCAWG_HCC	DIRC1	0	3	0	0	0	0.0199214	1
PCAWG_HCC	SUN5	0	2	0	0	1	0.0199989	1
PCAWG_HCC	KIF2A	1	0	0	0	2	0.0206834	1
PCAWG_HCC	ADAM32	0	1	2	1	0	0.021408	1
PCAWG_HCC	ATP10B	2	10	1	0	0	0.0214779	1
PCAWG_HCC	CSDE1	1	2	1	1	1	0.0214797	1
PCAWG_HCC	YIPF4	0	3	0	0	0	0.0223999	1
PCAWG_HCC	GJD3	0	0	0	0	1	0.0224057	1
PCAWG_HCC	TYW5	1	0	1	0	1	0.0224306	1
PCAWG_HCC	NDST2	0	3	0	0	1	0.0224962	1
PCAWG_HCC	KLHDC2	0	0	1	0	1	0.022977	1
PCAWG_HCC	PRLH	0	0	1	0	0	0.0231934	1
PCAWG_HCC	CDH10	0	6	0	0	1	0.0232075	1
PCAWG_HCC	PACRGL	0	2	0	0	1	0.0235605	1
PCAWG_HCC	CALML4	0	1	0	0	1	0.0238938	1
PCAWG_HCC	RP11-81K2.1	0	0	0	0	1	0.0245293	1
PCAWG_HCC	CTD-2267D19.3	0	0	0	0	1	0.0247117	1
PCAWG_HCC	KLHL2	0	3	0	0	1	0.0248932	1
PCAWG_HCC	KCNJ12	0	1	0	0	1	0.0250053	1
PCAWG_HCC	VEGFC	2	0	0	2	0	0.0257847	1
PCAWG_HCC	PARP9	0	4	0	0	1	0.0258689	1
PCAWG_HCC	MPHOSPH9	2	5	0	0	1	0.0262464	1
PCAWG_HCC	TRERF1	0	0	0	2	0	0.0263013	1
PCAWG_HCC	EIF4A3	0	2	0	0	1	0.0264052	1
PCAWG_HCC	TAGLN3	1	3	0	0	0	0.0268751	1
PCAWG_HCC	CCNY	0	2	0	0	1	0.0270486	1
PCAWG_HCC	DBT	1	0	0	1	1	0.0272326	1
PCAWG_HCC	PCDHA2	1	5	0	0	0	0.0272756	1
PCAWG_HCC	SORBS2	2	2	0	3	0	0.0278389	1
PCAWG_HCC	MS4A3	1	4	0	0	0	0.0279664	1
PCAWG_HCC	BNIP1	1	3	0	0	0	0.0280048	1
PCAWG_HCC	MYH10	0	9	0	0	0	0.0284369	1
PCAWG_HCC	DMRT2	1	2	0	0	1	0.0284404	1
PCAWG_HCC	ZNF626	1	5	0	0	0	0.0284554	1
PCAWG_HCC	CTNNA2	2	10	0	0	0	0.0285589	1
PCAWG_HCC	PHF6	0	2	0	0	1	0.02896	1
PCAWG_HCC	RIPK1	0	0	0	1	1	0.0289689	1
PCAWG_HCC	WDR12	0	4	0	0	0	0.0291738	1
PCAWG_HCC	G3BP2	0	2	0	2	0	0.0294112	1
PCAWG_HCC	CSNK1A1L	0	2	0	0	1	0.0295028	1
PCAWG_HCC	HIST1H4D	0	2	0	0	0	0.029876	1
PCAWG_HCC	ULBP3	0	1	0	1	0	0.0303934	1
PCAWG_HCC	PPIA	0	1	0	0	1	0.0304919	1
PCAWG_HCC	MICU3	0	0	2	0	0	0.030577	1
PCAWG_HCC	RP11-315D16.2	0	0	0	0	1	0.0307674	1
PCAWG_HCC	CYP3A5	1	3	0	0	1	0.0311944	1
PCAWG_HCC	CHDC2	0	0	2	0	0	0.0313503	1
PCAWG_HCC	PSMA8	1	2	0	0	1	0.0314038	1
PCAWG_HCC	NDUFB5	0	3	0	0	0	0.0315966	1
PCAWG_HCC	VAV3	0	7	0	0	0	0.0316629	1
PCAWG_HCC	MLK4	1	5	0	1	1	0.0316912	1
PCAWG_HCC	SPATA19	0	1	0	0	1	0.0319591	1
PCAWG_HCC	ACTL7B	0	0	0	0	1	0.0319834	1
PCAWG_HCC	SOCS5	0	5	0	0	0	0.0325717	1
PCAWG_HCC	CLK1	0	3	0	0	1	0.0325915	1
PCAWG_HCC	AL049747.1	0	2	0	0	0	0.0326039	1
PCAWG_HCC	ZFPM2	3	9	0	0	0	0.0327249	1
PCAWG_HCC	STX1A	0	1	1	0	0	0.0329404	1
PCAWG_HCC	PPP2R5A	0	0	0	1	1	0.0330261	1
PCAWG_HCC	HPSE	2	0	1	0	1	0.0330605	1
PCAWG_HCC	AC079602.1	0	0	0	0	1	0.0340643	1
PCAWG_HCC	STK36	0	0	2	0	0	0.0342929	1
PCAWG_HCC	XYLB	1	4	0	0	0	0.0344175	1
PCAWG_HCC	ZNF680	1	1	1	0	1	0.034574	1
PCAWG_HCC	NETO1	1	0	1	1	0	0.0347894	1
PCAWG_HCC	PPP1R1B	0	1	0	1	0	0.0348629	1
PCAWG_HCC	B3GALT2	1	3	0	0	1	0.0351477	1
PCAWG_HCC	CD5L	0	4	0	0	0	0.0352266	1
PCAWG_HCC	PTPN2	0	3	1	0	0	0.0353765	1
PCAWG_HCC	SEC24B	0	7	0	0	0	0.0357319	1
PCAWG_HCC	ANO3	1	1	3	0	0	0.036342	1
PCAWG_HCC	ACAA1	0	3	0	0	0	0.0364139	1
PCAWG_HCC	PAFAH1B3	0	2	0	0	0	0.0371379	1
PCAWG_HCC	TRAF7	0	1	0	0	1	0.037181	1
PCAWG_HCC	RBM34	0	2	0	0	1	0.0373011	1
PCAWG_HCC	YY1AP1	0	3	0	0	1	0.037365	1
PCAWG_HCC	PIK3R4	1	6	1	1	0	0.0373914	1
PCAWG_HCC	C7orf65	0	0	0	0	1	0.0383705	1
PCAWG_HCC	MAPKBP1	1	0	0	2	0	0.038904	1
PCAWG_HCC	ZKSCAN1	0	2	0	0	1	0.0391251	1
PCAWG_HCC	AC002472.1	0	0	0	1	0	0.0398493	1
PCAWG_HCC	DOCK2	1	8	1	1	0	0.0399924	1
PCAWG_HCC	ATM	0	10	0	0	1	0.0400886	1
PCAWG_HCC	RPUSD2	0	2	1	0	0	0.0401979	1
PCAWG_HCC	LAT2	0	0	0	0	1	0.0405012	1
PCAWG_HCC	IL17RD	0	3	0	0	1	0.0405763	1
PCAWG_HCC	ZNF530	0	4	0	0	0	0.0405821	1
PCAWG_HCC	SETD2	2	1	2	0	1	0.0406612	1
PCAWG_HCC	KRTAP4-12	0	0	1	0	0	0.0411805	1
PCAWG_HCC	CHMP1A	0	2	0	0	0	0.041667	1
PCAWG_HCC	SPACA3	0	0	0	0	1	0.0418725	1
PCAWG_HCC	MUC6	2	6	0	0	0	0.0419543	1
PCAWG_HCC	ACYP2	1	2	0	1	0	0.0421895	1
PCAWG_HCC	NRG3	0	0	1	0	1	0.0424369	1
PCAWG_HCC	OR4N2	0	1	0	0	1	0.0424415	1
PCAWG_HCC	FLRT2	0	5	0	0	0	0.0424857	1
PCAWG_HCC	CASP8	0	3	1	0	0	0.0427728	1
PCAWG_HCC	ABCA1	2	2	2	0	1	0.0432033	1
PCAWG_HCC	PRDX2	0	2	0	0	0	0.0434759	1
PCAWG_HCC	TMEM222	0	1	0	1	0	0.0436808	1
PCAWG_HCC	PELI3	0	1	0	0	1	0.0437767	1
PCAWG_HCC	MESDC1	0	0	1	0	0	0.0439429	1
PCAWG_HCC	MRO	0	2	1	0	0	0.0440113	1
PCAWG_HCC	LCE3B	0	1	0	0	0	0.0440657	1
PCAWG_HCC	SRD5A3	0	3	0	0	0	0.0441723	1
PCAWG_HCC	TRRAP	0	10	0	0	0	0.0442793	1
PCAWG_HCC	ADAMTS20	1	0	2	0	0	0.0445626	1
PCAWG_HCC	CHD3	1	0	2	0	0	0.0445995	1
PCAWG_HCC	COL9A2	0	3	0	0	0	0.0446461	1
PCAWG_HCC	CDC42SE2	0	0	0	0	1	0.0446617	1
PCAWG_HCC	TF	0	1	0	0	2	0.0449611	1
PCAWG_HCC	IMPG1	0	0	1	1	0	0.0449807	1
PCAWG_HCC	LAMA1	1	5	0	1	2	0.0450823	1
PCAWG_HCC	KIR3DX1	2	1	0	0	1	0.0457246	1
PCAWG_HCC	DUXA	0	3	0	0	0	0.0460009	1
PCAWG_HCC	PEX5L	0	6	0	0	0	0.0460931	1
PCAWG_HCC	RPL36A-HNRNPH2	0	0	0	0	1	0.0464892	1
PCAWG_HCC	GPAM	1	0	0	0	2	0.0467127	1
PCAWG_HCC	RAET1G	0	0	0	0	1	0.0467434	1
PCAWG_HCC	ME2	0	3	0	0	1	0.0469173	1
PCAWG_HCC	FAM228B	0	2	0	0	1	0.0469964	1
PCAWG_HCC	AC103809.2	0	0	0	1	0	0.0477484	1
PCAWG_HCC	MOSPD2	0	4	0	0	0	0.0479773	1
PCAWG_HCC	ANK1	2	0	1	1	0	0.0482088	1
PCAWG_HCC	ATAD2B	0	3	0	0	2	0.0482416	1
PCAWG_HCC	SLC5A4	0	3	0	0	1	0.0492104	1
PCAWG_HCC	GTDC1	0	4	0	1	0	0.0492356	1
PCAWG_HCC	VSTM2A	0	0	0	0	1	0.0492616	1
PCAWG_HCC	VCP	2	5	0	0	0	0.0493161	1
PCAWG_HCC	ZNF480	1	5	0	0	0	0.0494832	1
PCAWG_HCC	PTPLA	0	0	0	0	1	0.0498393	1
PCAWG_HCC	IPO8	1	0	2	0	0	0.0500814	1
PCAWG_HCC	OR1N1	1	0	0	0	1	0.0501365	1
PCAWG_HCC	PAGE3	0	0	0	0	1	0.0501769	1
PCAWG_HCC	ZW10	0	0	0	1	1	0.0502417	1
PCAWG_HCC	FAM219A	0	0	0	0	1	0.0507558	1
PCAWG_HCC	SMIM8	0	1	1	0	0	0.0509177	1
PCAWG_HCC	RASA2	1	0	2	0	0	0.051924	1
PCAWG_HCC	ANO2	0	0	2	0	0	0.0520787	1
PCAWG_HCC	DBP	0	0	0	0	1	0.0521586	1
PCAWG_HCC	LRRC40	0	3	0	0	1	0.0523319	1
PCAWG_HCC	HIPK2	0	3	0	0	1	0.0523843	1
PCAWG_HCC	PRUNE2	2	9	3	0	0	0.0526704	1
PCAWG_HCC	DPM1	0	3	0	0	0	0.0529368	1
PCAWG_HCC	FSIP2	5	9	4	0	1	0.0530329	1
PCAWG_HCC	MATN1	0	1	0	0	1	0.0530475	1
PCAWG_HCC	RGL4	0	1	0	0	1	0.0533163	1
PCAWG_HCC	CALB2	0	0	0	0	1	0.0533902	1
PCAWG_HCC	BLVRA	0	3	0	0	0	0.0537488	1
PCAWG_HCC	ZNF804B	3	5	3	0	0	0.0537793	1
PCAWG_HCC	SLC38A8	0	2	1	0	0	0.0538116	1
PCAWG_HCC	RNF111	0	2	0	0	2	0.0541169	1
PCAWG_HCC	MAGEB16	1	3	0	0	0	0.0545225	1
PCAWG_HCC	PCDHB4	0	3	1	0	0	0.054814	1
PCAWG_HCC	CCND3	0	0	0	0	1	0.0549843	1
PCAWG_HCC	ERBB4	0	7	1	0	1	0.0555733	1
PCAWG_HCC	ARHGAP33	0	1	0	0	1	0.0556566	1
PCAWG_HCC	STMN3	0	0	1	0	0	0.0558703	1
PCAWG_HCC	AMPH	0	5	0	0	0	0.0559646	1
PCAWG_HCC	GADL1	2	0	1	1	0	0.0560549	1
PCAWG_HCC	KPNB1	0	5	0	0	0	0.0565241	1
PCAWG_HCC	HIST1H2BD	0	2	0	0	0	0.0565737	1
PCAWG_HCC	GRN	0	0	0	0	1	0.0571117	1
PCAWG_HCC	OR2G3	0	4	0	0	0	0.057281	1
PCAWG_HCC	AL590452.1	0	0	0	0	1	0.0573145	1
PCAWG_HCC	USP9X	1	2	3	0	0	0.0573372	1
PCAWG_HCC	SEC11C	0	0	0	0	1	0.057561	1
PCAWG_HCC	CMBL	0	0	0	0	1	0.0576462	1
PCAWG_HCC	TFAP2B	0	4	0	0	0	0.0576583	1
PCAWG_HCC	TBC1D24	0	0	0	0	1	0.0576687	1
PCAWG_HCC	B3GNTL1	0	0	0	0	1	0.0578365	1
PCAWG_HCC	PGPEP1	0	0	0	0	1	0.0581187	1
PCAWG_HCC	CYB5D2	0	0	0	0	1	0.0582204	1
PCAWG_HCC	GMFG	0	2	0	0	0	0.0582577	1
PCAWG_HCC	IARS2	0	5	0	0	0	0.0583533	1
PCAWG_HCC	SLC2A7	0	2	1	0	0	0.05838	1
PCAWG_HCC	PBRM1	2	4	0	0	2	0.0591628	1
PCAWG_HCC	OR1N2	0	0	0	0	1	0.0594057	1
PCAWG_HCC	DDX6	0	4	0	0	0	0.0594066	1
PCAWG_HCC	NUDT2	0	0	0	0	1	0.0596367	1
PCAWG_HCC	ZFP82	0	1	0	1	1	0.0602089	1
PCAWG_HCC	OR5D18	1	0	0	0	1	0.0603528	1
PCAWG_HCC	DYNLT1	0	2	0	0	0	0.060444	1
PCAWG_HCC	CLK2	0	2	0	0	1	0.0606132	1
PCAWG_HCC	EPHA7	2	4	1	0	0	0.0611567	1
PCAWG_HCC	CEP192	1	8	0	0	1	0.0611666	1
PCAWG_HCC	ARL4A	0	0	0	0	1	0.0614157	1
PCAWG_HCC	R3HCC1L	1	1	0	0	2	0.061583	1
PCAWG_HCC	GLIPR1L2	0	2	0	0	1	0.0618057	1
PCAWG_HCC	ZEB1	0	6	0	0	0	0.0621079	1
PCAWG_HCC	UBE2H	0	0	0	0	1	0.0624819	1
PCAWG_HCC	BDKRB1	0	1	1	0	0	0.0626275	1
PCAWG_HCC	FGB	2	1	0	0	2	0.0626332	1
PCAWG_HCC	PGAM4	0	2	0	0	0	0.0626452	1
PCAWG_HCC	DNAJC5	0	0	0	0	1	0.0630576	1
PCAWG_HCC	S100A8	0	2	0	0	0	0.0630612	1
PCAWG_HCC	HRSP12	0	0	0	0	1	0.063321	1
PCAWG_HCC	HTR1B	0	1	1	0	0	0.0640624	1
PCAWG_HCC	CNTN1	0	8	0	1	0	0.0642958	1
PCAWG_HCC	ACOT13	0	0	0	0	1	0.0645034	1
PCAWG_HCC	ITIH1	1	2	0	0	1	0.0645123	1
PCAWG_HCC	C19orf18	0	0	0	0	1	0.0650121	1
PCAWG_HCC	LYZL4	0	0	0	0	1	0.065107	1
PCAWG_HCC	FANCL	0	4	0	0	0	0.0652951	1
PCAWG_HCC	OR13J1	0	0	1	0	0	0.0653322	1
PCAWG_HCC	PRPF40A	0	4	0	0	1	0.0653376	1
PCAWG_HCC	MAD2L2	0	2	0	0	0	0.0655037	1
PCAWG_HCC	TUT1	1	4	0	0	0	0.0655062	1
PCAWG_HCC	PAK7	2	4	0	0	1	0.0659373	1
PCAWG_HCC	GORASP1	0	1	1	0	0	0.0660827	1
PCAWG_HCC	TMEM59	0	3	0	0	0	0.0661011	1
PCAWG_HCC	NWD1	3	0	0	0	1	0.0661396	1
PCAWG_HCC	PRSS1	0	0	0	0	1	0.0662315	1
PCAWG_HCC	MC4R	0	4	0	0	0	0.0663978	1
PCAWG_HCC	S100A12	0	0	0	1	0	0.0665553	1
PCAWG_HCC	MIR3654	1	3	0	0	0	0.0668049	1
PCAWG_HCC	FADD	0	0	0	0	1	0.0668902	1
PCAWG_HCC	TMEM216	0	0	0	0	1	0.0671316	1
PCAWG_HCC	FAM109B	0	2	0	0	0	0.0674489	1
PCAWG_HCC	MMP27	0	1	0	2	0	0.067555	1
PCAWG_HCC	SPATA21	0	3	0	0	0	0.0675889	1
PCAWG_HCC	CYP2C18	0	3	0	0	1	0.0677961	1
PCAWG_HCC	KPNA6	2	2	0	0	1	0.0679252	1
PCAWG_HCC	DYDC1	0	1	0	0	1	0.0679791	1
PCAWG_HCC	BIRC6	0	7	1	1	2	0.0680362	1
PCAWG_HCC	RBP4	0	0	0	0	1	0.0681602	1
PCAWG_HCC	LRRFIP2	0	0	1	0	1	0.0682277	1
PCAWG_HCC	NCR1	1	3	0	0	0	0.0688167	1
PCAWG_HCC	LYG1	0	0	0	0	1	0.0688512	1
PCAWG_HCC	GHRHR	0	0	0	0	1	0.068937	1
PCAWG_HCC	BPTF	1	5	0	0	2	0.0690388	1
PCAWG_HCC	IGF1R	0	4	0	0	1	0.0694036	1
PCAWG_HCC	PHF3	1	8	1	0	1	0.0695997	1
PCAWG_HCC	CDH7	1	7	0	0	0	0.0697401	1
PCAWG_HCC	DOCK9	2	0	0	0	1	0.0698577	1
PCAWG_HCC	TMPO	0	4	0	0	0	0.0703362	1
PCAWG_HCC	GPX2	0	0	0	0	1	0.0705505	1
PCAWG_HCC	TOP3B	0	2	0	1	0	0.070953	1
PCAWG_HCC	HDGF	0	0	0	0	1	0.0710265	1
PCAWG_HCC	PRND	0	0	1	0	0	0.0712242	1
PCAWG_HCC	SLC27A5	0	0	0	0	1	0.0715778	1
PCAWG_HCC	FAM169B	0	0	0	0	1	0.0718965	1
PCAWG_HCC	CYB5A	0	0	0	0	1	0.0722664	1
PCAWG_HCC	TICAM2	0	2	0	0	1	0.0727297	1
PCAWG_HCC	TMED7-TICAM2	0	2	0	0	1	0.0727297	1
PCAWG_HCC	TSR3	0	0	0	0	1	0.0728603	1
PCAWG_HCC	RPL36A	0	0	0	0	1	0.0729557	1
PCAWG_HCC	WDR48	0	1	0	1	1	0.0730717	1
PCAWG_HCC	SLCO4C1	0	5	1	0	0	0.0732926	1
PCAWG_HCC	RNFT1	0	2	0	1	0	0.0735339	1
PCAWG_HCC	P2RX3	0	0	0	0	1	0.0738316	1
PCAWG_HCC	GPR83	0	1	0	0	1	0.0738375	1
PCAWG_HCC	ETV3L	0	0	0	0	1	0.0741744	1
PCAWG_HCC	RP11-507M3.1	0	1	0	0	1	0.0742849	1
PCAWG_HCC	EHF	0	0	0	0	1	0.0743693	1
PCAWG_HCC	ZBTB5	1	2	0	0	1	0.074511	1
PCAWG_HCC	HLA-F	0	1	0	1	0	0.0745743	1
PCAWG_HCC	PLAC8L1	0	0	0	0	1	0.0745813	1
PCAWG_HCC	DUSP3	0	0	0	1	0	0.0748141	1
PCAWG_HCC	EPB41	0	3	0	0	1	0.0748559	1
PCAWG_HCC	DHFR	0	0	0	0	1	0.0751332	1
PCAWG_HCC	SPATA20	1	3	0	0	0	0.0753867	1
PCAWG_HCC	PRAM1	0	0	0	0	1	0.0754068	1
PCAWG_HCC	SGK2	0	0	0	0	1	0.0754948	1
PCAWG_HCC	ATP5L	0	2	0	0	0	0.0755598	1
PCAWG_HCC	CCDC11	0	2	0	0	1	0.075627	1
PCAWG_HCC	EEA1	0	0	0	1	1	0.0757996	1
PCAWG_HCC	MUC3A	0	2	0	0	0	0.0759846	1
PCAWG_HCC	TET2	1	1	1	0	2	0.076158	1
PCAWG_HCC	FAM50B	0	2	0	0	0	0.0762491	1
PCAWG_HCC	UBE2K	0	0	0	0	1	0.0769923	1
PCAWG_HCC	TRIP11	1	6	0	0	1	0.077777	1
PCAWG_HCC	CSPP1	0	4	0	0	1	0.0778194	1
PCAWG_HCC	PNLDC1	0	2	0	0	0	0.0778421	1
PCAWG_HCC	MKRN3	1	1	0	0	1	0.0780036	1
PCAWG_HCC	BCAM	0	0	0	0	1	0.0780374	1
PCAWG_HCC	PRICKLE2	0	1	1	1	0	0.078105	1
PCAWG_HCC	CCT6A	1	4	0	0	0	0.0783436	1
PCAWG_HCC	MAGEA12	0	0	1	0	0	0.0784658	1
PCAWG_HCC	OR52H1	0	0	0	0	1	0.0785034	1
PCAWG_HCC	KANSL1L	2	4	1	0	1	0.0788271	1
PCAWG_HCC	FAXC	0	0	0	0	1	0.0788526	1
PCAWG_HCC	CHAF1B	0	1	0	0	1	0.0790573	1
PCAWG_HCC	TNFSF12	0	0	0	0	1	0.0796228	1
PCAWG_HCC	TNFSF13	0	0	0	0	1	0.0797861	1
PCAWG_HCC	HIST1H2BN	0	0	1	0	0	0.0798199	1
PCAWG_HCC	ARPC1B	0	2	0	0	0	0.0798707	1
PCAWG_HCC	PPP2CB	0	1	0	0	1	0.0798811	1
PCAWG_HCC	BET1	0	1	0	1	0	0.0802178	1
PCAWG_HCC	FBRS	0	1	0	0	1	0.0802767	1
PCAWG_HCC	VPS4A	0	1	1	0	0	0.0805341	1
PCAWG_HCC	TMEM126A	0	1	0	0	1	0.0805738	1
PCAWG_HCC	KCNN2	1	6	0	0	0	0.0807401	1
PCAWG_HCC	ITLN2	0	0	0	0	1	0.0807453	1
PCAWG_HCC	LRIT1	0	0	0	0	1	0.0808162	1
PCAWG_HCC	EDF1	0	0	1	0	0	0.0808363	1
PCAWG_HCC	REEP3	0	3	0	0	0	0.0810996	1
PCAWG_HCC	EXD3	0	0	0	0	1	0.0813429	1
PCAWG_HCC	DOK6	1	0	0	0	1	0.0815692	1
PCAWG_HCC	VAV2	1	1	0	0	1	0.0815989	1
PCAWG_HCC	UBE2E1	0	0	0	0	1	0.0818667	1
PCAWG_HCC	IPPK	0	3	0	0	0	0.0826482	1
PCAWG_HCC	TNFSF12-TNFSF13	0	0	0	0	1	0.0830933	1
PCAWG_HCC	VAPA	0	3	0	0	0	0.0833652	1
PCAWG_HCC	OSBPL9	1	3	0	0	1	0.0834265	1
PCAWG_HCC	AMBP	0	0	0	0	1	0.0834625	1
PCAWG_HCC	CCDC147	1	0	0	0	1	0.0834764	1
PCAWG_HCC	TFG	0	4	0	0	0	0.0834869	1
PCAWG_HCC	IGF2BP3	0	0	0	0	1	0.0836313	1
PCAWG_HCC	DRG2	0	0	0	0	1	0.0840339	1
PCAWG_HCC	SMARCD2	0	0	0	0	1	0.0842389	1
PCAWG_HCC	DNAH12	2	4	0	0	3	0.0842625	1
PCAWG_HCC	PCDHB15	0	0	0	0	1	0.0844519	1
PCAWG_HCC	SPINK6	0	0	0	0	1	0.0845428	1
PCAWG_HCC	EHD3	0	1	0	0	1	0.0851082	1
PCAWG_HCC	AXIN2	1	0	0	0	1	0.0851467	1
PCAWG_HCC	SPESP1	2	2	0	0	1	0.0853045	1
PCAWG_HCC	RHBDL2	0	0	0	0	1	0.0853321	1
PCAWG_HCC	REG3G	1	3	0	0	0	0.0853899	1
PCAWG_HCC	DNAH14	2	2	0	1	2	0.085419	1
PCAWG_HCC	ACKR2	0	0	0	0	1	0.0857179	1
PCAWG_HCC	FOXP4	0	0	0	0	1	0.0859743	1
PCAWG_HCC	SNTN	0	0	0	0	1	0.085991	1
PCAWG_HCC	PDZD2	0	0	0	0	1	0.0861971	1
PCAWG_HCC	DRG1	0	1	0	0	1	0.0863565	1
PCAWG_HCC	PRKCSH	0	0	0	0	1	0.0865336	1
PCAWG_HCC	PRPF39	1	1	2	0	0	0.086573	1
PCAWG_HCC	OGFOD2	0	2	0	0	0	0.0870195	1
PCAWG_HCC	ACADVL	0	2	0	0	0	0.0871201	1
PCAWG_HCC	C9orf64	0	1	0	0	1	0.0871308	1
PCAWG_HCC	OSR1	0	0	1	0	0	0.0877165	1
PCAWG_HCC	TCF7L1	1	0	0	0	1	0.0883566	1
PCAWG_HCC	TRHDE	3	0	0	0	1	0.088376	1
PCAWG_HCC	SLC25A46	1	2	0	0	1	0.0892578	1
PCAWG_HCC	THBS3	0	0	0	0	1	0.089624	1
PCAWG_HCC	WASL	0	4	0	0	0	0.0896497	1
PCAWG_HCC	ZCCHC8	0	2	0	0	1	0.0896558	1
PCAWG_HCC	SALL1	0	0	0	0	1	0.0896575	1
PCAWG_HCC	ST6GALNAC5	0	1	0	0	1	0.0899988	1
PCAWG_HCC	CHD6	0	0	0	0	1	0.0900956	1
PCAWG_HCC	SYDE2	0	1	0	0	2	0.0905668	1
PCAWG_HCC	UBR2	0	1	0	1	2	0.0908727	1
PCAWG_HCC	GALM	0	0	0	0	1	0.0912021	1
PCAWG_HCC	CCDC63	0	0	0	0	1	0.0912242	1
PCAWG_HCC	HNF1B	0	1	0	0	1	0.0914298	1
PCAWG_HCC	TMOD1	1	0	0	0	1	0.0922156	1
PCAWG_HCC	LRRTM2	0	2	0	0	1	0.0924716	1
PCAWG_HCC	COX5B	1	0	0	0	1	0.0925	1
PCAWG_HCC	PKD1	0	2	0	0	1	0.0926043	1
PCAWG_HCC	TUBGCP2	1	1	0	0	1	0.0928591	1
PCAWG_HCC	SLC25A25	1	0	0	0	1	0.0931545	1
PCAWG_HCC	CYP2C8	0	3	0	0	1	0.0936367	1
PCAWG_HCC	C1ORF220	1	2	0	0	0	0.0937409	1
PCAWG_HCC	GPS2	0	0	0	0	1	0.0940645	1
PCAWG_HCC	FAM122A	0	0	0	0	1	0.0941405	1
PCAWG_HCC	ANO4	1	0	0	0	1	0.0941516	1
PCAWG_HCC	DNAJA3	0	1	0	0	1	0.0942052	1
PCAWG_HCC	VPS41	4	4	2	0	0	0.0943231	1
PCAWG_HCC	AC015987.2	0	0	0	0	1	0.0943375	1
PCAWG_HCC	UBE2C	0	0	1	0	0	0.0943512	1
PCAWG_HCC	CPSF4L	0	2	0	0	0	0.0945827	1
PCAWG_HCC	SLC10A1	0	0	0	0	1	0.0945853	1
PCAWG_HCC	KLHL33	0	0	0	0	1	0.0949693	1
PCAWG_HCC	COX7A2	0	0	1	0	0	0.0950468	1
PCAWG_HCC	OGFR	0	0	0	0	1	0.0953675	1
PCAWG_HCC	NKAIN4	0	0	0	1	0	0.0953971	1
PCAWG_HCC	ZNF730	0	3	0	0	0	0.0956499	1
PCAWG_HCC	DZIP3	2	0	0	0	1	0.095712	1
PCAWG_HCC	TAGLN2	0	0	0	0	1	0.0959173	1
PCAWG_HCC	PRRG4	0	0	0	0	1	0.096226	1
PCAWG_HCC	RAB28	0	0	0	0	1	0.0962952	1
PCAWG_HCC	ZGPAT	0	0	0	0	1	0.0967264	1
PCAWG_HCC	RP11-201K10.3	0	0	1	0	0	0.0969296	1
PCAWG_HCC	FAAH	0	0	0	0	1	0.097084	1
PCAWG_HCC	IP6K3	0	3	0	0	0	0.0971329	1
PCAWG_HCC	RALGAPA1	1	0	0	0	1	0.0971642	1
PCAWG_HCC	LRIF1	0	1	1	0	1	0.0974832	1
PCAWG_HCC	TC2N	0	1	2	0	0	0.0976715	1
PCAWG_HCC	MASP2	0	0	0	0	1	0.0978014	1
PCAWG_HCC	RTKN2	1	0	0	0	1	0.0979387	1
PCAWG_HCC	TTN	26	46	4	1	5	0.0981496	1
PCAWG_HCC	BEAN1	0	0	1	0	0	0.0983742	1
PCAWG_HCC	CNTN6	0	8	0	0	0	0.0988953	1
PCAWG_HCC	YPEL5	0	0	0	0	1	0.0989615	1
PCAWG_HCC	CRLF3	0	1	0	0	1	0.0989818	1
PCAWG_HCC	SLC24A4	0	0	0	0	1	0.0989852	1
PCAWG_HCC	SLC13A3	0	0	0	0	1	0.0998145	1
PCAWG_HCC	NAA35	0	3	0	0	1	0.0999462	1
PCAWG_HCC	PEX14	0	0	0	0	1	0.10023	1
PCAWG_HCC	CENPN	0	0	0	0	1	0.100251	1
PCAWG_HCC	ARL5A	0	0	0	0	1	0.100737	1
PCAWG_HCC	TPP2	1	2	0	0	2	0.100895	1
PCAWG_HCC	PRDM7	0	0	0	0	1	0.10108	1
PCAWG_HCC	TRAF3	0	1	0	0	1	0.101365	1
PCAWG_HCC	PTK7	0	0	0	0	1	0.101674	1
PCAWG_HCC	GRM4	0	1	0	0	1	0.101836	1
PCAWG_HCC	C2orf78	0	1	0	0	1	0.101934	1
PCAWG_HCC	DUSP26	0	0	0	1	0	0.102031	1
PCAWG_HCC	PPAPDC1A	0	0	0	0	1	0.102113	1
PCAWG_HCC	INO80B	0	0	0	0	1	0.10232	1
PCAWG_HCC	TLDC1	0	0	0	0	1	0.102418	1
PCAWG_HCC	RAB5A	0	0	0	0	1	0.102436	1
PCAWG_HCC	BHLHE41	0	0	0	0	1	0.102934	1
PCAWG_HCC	FAM175A	0	3	0	0	0	0.102971	1
PCAWG_HCC	HBB	0	1	1	0	0	0.103018	1
PCAWG_HCC	ANKRD49	0	0	0	0	1	0.103485	1
PCAWG_HCC	MKX	0	2	0	1	0	0.103596	1
PCAWG_HCC	ARG2	0	0	0	0	1	0.104002	1
PCAWG_HCC	FBXO4	0	2	0	1	0	0.104396	1
PCAWG_HCC	INTU	0	1	0	1	1	0.104403	1
PCAWG_HCC	ASB15	1	0	0	0	1	0.104578	1
PCAWG_HCC	ATG4B	0	1	0	1	0	0.104597	1
PCAWG_HCC	INTS7	0	2	0	1	1	0.104638	1
PCAWG_HCC	KPNA7	0	1	0	0	1	0.10488	1
PCAWG_HCC	MAGEE1	0	0	0	0	1	0.104883	1
PCAWG_HCC	FAM71D	0	0	0	0	1	0.104935	1
PCAWG_HCC	SRSF7	1	3	0	0	0	0.104956	1
PCAWG_HCC	CCDC176	0	1	0	0	1	0.105254	1
PCAWG_HCC	ABCC8	0	3	0	0	1	0.105295	1
PCAWG_HCC	PTCH1	1	0	0	0	1	0.105357	1
PCAWG_HCC	CCDC146	1	1	1	0	1	0.105624	1
PCAWG_HCC	HS3ST1	0	2	0	0	0	0.105735	1
PCAWG_HCC	C17orf104	1	2	0	0	1	0.106264	1
PCAWG_HCC	LPCAT3	0	3	0	0	0	0.106372	1
PCAWG_HCC	ANKRD62	0	0	0	0	1	0.106378	1
PCAWG_HCC	MPPE1	0	0	0	0	1	0.106466	1
PCAWG_HCC	CATSPER3	0	0	0	0	1	0.106504	1
PCAWG_HCC	RNF130	0	2	0	1	0	0.10659	1
PCAWG_HCC	FGG	1	5	0	0	0	0.106977	1
PCAWG_HCC	SLITRK6	1	0	0	0	1	0.107046	1
PCAWG_HCC	EIF5A	0	2	0	0	0	0.107438	1
PCAWG_HCC	MYCBPAP	0	4	0	0	0	0.107439	1
PCAWG_HCC	PPAP2B	1	0	0	0	1	0.107809	1
PCAWG_HCC	ARID5A	0	0	0	0	1	0.10829	1
PCAWG_HCC	SEMA3F	0	0	0	0	1	0.108324	1
PCAWG_HCC	MGLL	0	0	0	0	1	0.10844	1
PCAWG_HCC	KLHL1	0	4	0	0	1	0.108483	1
PCAWG_HCC	PCDHA5	1	4	0	0	0	0.10905	1
PCAWG_HCC	METTL7B	0	2	0	0	0	0.109166	1
PCAWG_HCC	RICTOR	1	4	0	0	2	0.109522	1
PCAWG_HCC	C18orf21	0	0	0	0	1	0.10953	1
PCAWG_HCC	NAA11	0	0	1	0	0	0.109845	1
PCAWG_HCC	CDH9	3	6	0	0	1	0.110199	1
PCAWG_HCC	SLC22A24	1	0	0	0	1	0.110504	1
PCAWG_HCC	TMPRSS12	0	0	0	0	1	0.110615	1
PCAWG_HCC	CIAO1	0	0	0	0	1	0.110743	1
PCAWG_HCC	KCNJ16	3	5	0	0	0	0.110767	1
PCAWG_HCC	RP11-1035H13.3	0	0	0	0	1	0.11098	1
PCAWG_HCC	MLH3	0	1	0	0	2	0.111054	1
PCAWG_HCC	CDKL4	0	1	0	0	1	0.111135	1
PCAWG_HCC	PON3	0	1	0	0	1	0.111167	1
PCAWG_HCC	PPP1R3C	0	1	0	0	1	0.111282	1
PCAWG_HCC	SELENBP1	0	0	0	0	1	0.112035	1
PCAWG_HCC	DGKI	1	4	1	0	1	0.112327	1
PCAWG_HCC	KRTAP13-4	0	0	1	0	0	0.112405	1
PCAWG_HCC	ZCCHC11	1	0	0	0	1	0.112488	1
PCAWG_HCC	IFT81	0	0	0	0	1	0.112579	1
PCAWG_HCC	PIWIL3	0	0	0	0	1	0.112665	1
PCAWG_HCC	SPPL3	0	0	0	0	1	0.112807	1
PCAWG_HCC	GBF1	0	4	0	0	1	0.11308	1
PCAWG_HCC	ARMC3	0	0	0	0	1	0.113288	1
PCAWG_HCC	SLC6A5	1	4	0	0	0	0.113317	1
PCAWG_HCC	PCYOX1L	0	1	1	0	0	0.113353	1
PCAWG_HCC	USP51	1	0	0	0	1	0.11366	1
PCAWG_HCC	TFDP2	0	1	0	0	1	0.113928	1
PCAWG_HCC	EGFL6	0	0	0	0	1	0.113972	1
PCAWG_HCC	TGFBR3	0	3	0	0	1	0.113993	1
PCAWG_HCC	SYNM	2	0	0	0	1	0.114174	1
PCAWG_HCC	RARA	0	0	0	1	0	0.114445	1
PCAWG_HCC	DOPEY2	1	4	0	0	1	0.114795	1
PCAWG_HCC	ZBTB38	3	4	0	0	1	0.114878	1
PCAWG_HCC	NLRP10	4	4	1	0	0	0.115027	1
PCAWG_HCC	GCM1	1	0	0	0	1	0.115252	1
PCAWG_HCC	HTR1A	0	0	1	0	0	0.115374	1
PCAWG_HCC	MAP2K4	0	0	0	0	1	0.115554	1
PCAWG_HCC	DDX42	0	3	0	0	1	0.115621	1
PCAWG_HCC	BRINP3	2	6	0	1	0	0.115761	1
PCAWG_HCC	ELP4	0	2	0	0	1	0.115814	1
PCAWG_HCC	ARL6IP1	0	0	0	0	1	0.115868	1
PCAWG_HCC	SPCS3	0	0	0	0	1	0.116337	1
PCAWG_HCC	TNFRSF10B	0	0	0	0	1	0.11655	1
PCAWG_HCC	ANKUB1	0	2	0	0	1	0.116572	1
PCAWG_HCC	ARHGEF4	0	0	0	0	1	0.116686	1
PCAWG_HCC	PFDN1	0	2	0	0	0	0.117091	1
PCAWG_HCC	GPR171	1	0	0	0	1	0.117139	1
PCAWG_HCC	WBP4	0	3	0	0	0	0.117232	1
PCAWG_HCC	ZNF670	0	0	0	0	1	0.117249	1
PCAWG_HCC	ZNF675	0	2	0	0	1	0.117356	1
PCAWG_HCC	STOML2	0	0	0	0	1	0.117664	1
PCAWG_HCC	MRPL24	0	0	1	0	0	0.11782	1
PCAWG_HCC	ABCB6	0	0	0	0	1	0.118271	1
PCAWG_HCC	ATP11C	2	0	0	0	1	0.118338	1
PCAWG_HCC	PIP5K1B	0	0	0	0	1	0.11919	1
PCAWG_HCC	NAPEPLD	0	0	0	0	1	0.119558	1
PCAWG_HCC	SNAP91	1	0	0	0	1	0.119808	1
PCAWG_HCC	LYZ	0	1	1	0	0	0.119897	1
PCAWG_HCC	ZEB2	0	1	1	0	1	0.119963	1
PCAWG_HCC	VIM	0	2	1	0	0	0.11997	1
PCAWG_HCC	ZFAT	1	3	0	0	1	0.120029	1
PCAWG_HCC	OR7D2	0	0	1	0	0	0.120041	1
PCAWG_HCC	RNF182	0	0	1	0	0	0.120212	1
PCAWG_HCC	PSMA3	0	0	0	0	1	0.12026	1
PCAWG_HCC	SERAC1	0	0	0	0	1	0.120389	1
PCAWG_HCC	OR52I2	0	3	0	0	0	0.12043	1
PCAWG_HCC	ZFAND6	0	0	0	0	1	0.120487	1
PCAWG_HCC	FCRL4	0	4	0	0	0	0.120508	1
PCAWG_HCC	C14orf177	0	2	0	0	0	0.120555	1
PCAWG_HCC	CSF2RB	0	0	0	0	1	0.120595	1
PCAWG_HCC	YIPF7	0	0	0	0	1	0.120603	1
PCAWG_HCC	PTK2B	0	3	1	0	0	0.12068	1
PCAWG_HCC	CCDC152	1	0	0	0	1	0.120786	1
PCAWG_HCC	NSUN6	1	0	0	0	1	0.120918	1
PCAWG_HCC	CA11	0	0	1	0	0	0.121098	1
PCAWG_HCC	ZNF57	0	0	0	0	1	0.121536	1
PCAWG_HCC	NIPA2	0	3	0	0	0	0.12172	1
PCAWG_HCC	SLC43A3	0	3	0	0	0	0.121744	1
PCAWG_HCC	GFRAL	0	2	0	0	1	0.122057	1
PCAWG_HCC	RGMB	1	0	0	0	1	0.122273	1
PCAWG_HCC	RPL35A	0	0	0	1	0	0.122397	1
PCAWG_HCC	NRBF2	0	0	0	0	1	0.122661	1
PCAWG_HCC	CDK8	0	0	0	0	1	0.122671	1
PCAWG_HCC	CLEC7A	0	0	0	0	1	0.123332	1
PCAWG_HCC	PI4KA	0	2	0	1	1	0.123449	1
PCAWG_HCC	BDP1	1	8	0	0	0	0.123475	1
PCAWG_HCC	SREBF1	1	0	0	0	1	0.123713	1
PCAWG_HCC	TPRKB	1	0	0	0	1	0.123927	1
PCAWG_HCC	TIPRL	0	0	0	0	1	0.123993	1
PCAWG_HCC	ATG10	0	3	0	0	0	0.124005	1
PCAWG_HCC	MGAT2	0	1	1	0	0	0.124098	1
PCAWG_HCC	TXK	1	0	0	0	1	0.12415	1
PCAWG_HCC	NARS2	0	0	0	0	1	0.124247	1
PCAWG_HCC	ANAPC16	0	0	0	1	0	0.124368	1
PCAWG_HCC	MON1A	0	0	0	0	1	0.124657	1
PCAWG_HCC	OR6F1	0	1	0	0	1	0.124721	1
PCAWG_HCC	NOTO	0	2	0	0	0	0.124781	1
PCAWG_HCC	GPR149	1	0	0	0	1	0.124823	1
PCAWG_HCC	KCMF1	0	3	0	0	0	0.125094	1
PCAWG_HCC	C10orf90	1	3	0	0	1	0.125098	1
PCAWG_HCC	ALDH1A2	0	0	0	0	1	0.125186	1
PCAWG_HCC	AL135998.1	0	1	0	0	0	0.125269	1
PCAWG_HCC	VAMP1	0	0	0	1	0	0.125683	1
PCAWG_HCC	ERMARD	1	0	0	0	1	0.125962	1
PCAWG_HCC	COL15A1	0	4	0	1	0	0.126134	1
PCAWG_HCC	NSF	0	0	0	0	1	0.126181	1
PCAWG_HCC	ZFP36L1	0	0	0	0	1	0.12628	1
PCAWG_HCC	ENTPD3	1	0	0	0	1	0.126401	1
PCAWG_HCC	MPP4	0	0	0	0	1	0.126424	1
PCAWG_HCC	PHF10	0	0	0	0	1	0.126498	1
PCAWG_HCC	FSD2	0	0	0	0	1	0.126617	1
PCAWG_HCC	RPLP0	0	0	0	0	1	0.127133	1
PCAWG_HCC	SLCO1B1	0	6	0	0	0	0.127134	1
PCAWG_HCC	HNF4A	0	0	0	0	1	0.127173	1
PCAWG_HCC	PDXK	0	0	0	1	0	0.127202	1
PCAWG_HCC	TRIM68	0	0	0	0	1	0.127597	1
PCAWG_HCC	NGEF	0	1	0	0	1	0.12761	1
PCAWG_HCC	KIAA0368	0	0	0	0	1	0.127617	1
PCAWG_HCC	POLR1C	0	0	0	0	1	0.127679	1
PCAWG_HCC	ADAM10	1	0	0	0	1	0.127719	1
PCAWG_HCC	GCNT4	0	0	0	0	1	0.12783	1
PCAWG_HCC	ZNF674	0	0	0	0	1	0.128316	1
PCAWG_HCC	WDR45	0	0	0	1	0	0.128329	1
PCAWG_HCC	CEP250	1	6	1	0	0	0.128668	1
PCAWG_HCC	OSBPL10	2	0	0	0	1	0.128996	1
PCAWG_HCC	NONO	0	0	0	0	1	0.129807	1
PCAWG_HCC	CCL23	0	0	0	1	0	0.130226	1
PCAWG_HCC	IMPA2	0	2	0	0	0	0.130493	1
PCAWG_HCC	CLIC5	1	0	0	0	1	0.130531	1
PCAWG_HCC	ZNF232	0	0	0	0	1	0.130841	1
PCAWG_HCC	SLC12A8	0	4	0	0	0	0.130912	1
PCAWG_HCC	GRB14	0	0	0	0	1	0.13093	1
PCAWG_HCC	RARRES1	0	1	0	1	0	0.131059	1
PCAWG_HCC	VAT1	0	0	1	0	0	0.13106	1
PCAWG_HCC	CNR1	0	0	1	0	0	0.131171	1
PCAWG_HCC	PRKDC	1	2	0	2	1	0.131504	1
PCAWG_HCC	RP1	5	4	0	0	2	0.131937	1
PCAWG_HCC	ODF2L	0	4	0	1	0	0.131974	1
PCAWG_HCC	NUDT19	0	0	0	0	1	0.132022	1
PCAWG_HCC	NHS	0	0	0	0	1	0.132023	1
PCAWG_HCC	MCEE	0	2	0	0	0	0.132077	1
PCAWG_HCC	FAM217A	0	0	0	0	1	0.132139	1
PCAWG_HCC	RYR3	4	3	1	2	0	0.132431	1
PCAWG_HCC	RRAGB	1	0	0	0	1	0.132516	1
PCAWG_HCC	PTBP3	0	0	0	0	1	0.132578	1
PCAWG_HCC	OR10G8	0	1	1	0	0	0.132773	1
PCAWG_HCC	SLC5A3	1	0	0	0	1	0.132773	1
PCAWG_HCC	LDHA	0	0	0	0	1	0.132905	1
PCAWG_HCC	NIN	0	5	0	0	1	0.133044	1
PCAWG_HCC	LPHN3	2	10	0	0	0	0.133069	1
PCAWG_HCC	DPF3	1	3	0	0	0	0.133579	1
PCAWG_HCC	ZMYND12	0	0	0	0	1	0.13365	1
PCAWG_HCC	H3F3A	0	2	0	0	0	0.1341	1
PCAWG_HCC	OR6C70	0	5	0	0	0	0.134343	1
PCAWG_HCC	ODF1	0	1	1	0	0	0.134586	1
PCAWG_HCC	RABGAP1	1	0	0	0	1	0.134695	1
PCAWG_HCC	CHD9	3	2	1	0	2	0.135267	1
PCAWG_HCC	OR2D2	0	0	1	0	0	0.13547	1
PCAWG_HCC	UNC79	2	3	0	0	2	0.135553	1
PCAWG_HCC	DDHD1	0	0	0	0	1	0.135696	1
PCAWG_HCC	CIZ1	0	3	0	0	0	0.135734	1
PCAWG_HCC	HNRNPH3	0	0	0	0	1	0.136522	1
PCAWG_HCC	ZNF431	0	4	0	0	0	0.136931	1
PCAWG_HCC	ZNF839	0	0	0	0	1	0.137073	1
PCAWG_HCC	IL1RAPL1	1	0	0	0	1	0.137318	1
PCAWG_HCC	GPNMB	0	4	0	0	0	0.137918	1
PCAWG_HCC	DNAJC11	0	3	0	0	0	0.138079	1
PCAWG_HCC	GHDC	0	0	1	0	0	0.138602	1
PCAWG_HCC	DGKQ	0	0	0	1	0	0.138681	1
PCAWG_HCC	POMP	0	2	0	0	0	0.138755	1
PCAWG_HCC	ABI2	1	4	0	0	0	0.138949	1
PCAWG_HCC	LPAR3	1	1	0	0	1	0.139179	1
PCAWG_HCC	HNRNPUL1	1	0	0	0	1	0.139326	1
PCAWG_HCC	IL1R1	0	3	0	0	1	0.139392	1
PCAWG_HCC	TCEAL4	0	1	1	0	0	0.139486	1
PCAWG_HCC	KANK3	0	1	1	0	0	0.139519	1
PCAWG_HCC	TRUB1	0	1	0	0	1	0.139629	1
PCAWG_HCC	ESF1	0	0	0	0	1	0.139671	1
PCAWG_HCC	ZNF7	0	1	0	0	1	0.139746	1
PCAWG_HCC	UGP2	0	0	0	0	1	0.139791	1
PCAWG_HCC	NBEA	3	11	1	2	0	0.140077	1
PCAWG_HCC	KIF2B	1	2	0	0	1	0.14055	1
PCAWG_HCC	OR10K2	1	1	0	0	1	0.140644	1
PCAWG_HCC	PELI2	1	2	1	0	0	0.140834	1
PCAWG_HCC	FLJ20306	0	1	0	0	0	0.14108	1
PCAWG_HCC	NAA16	0	0	0	0	1	0.141094	1
PCAWG_HCC	MSL2	0	0	0	0	1	0.141324	1
PCAWG_HCC	BYSL	0	0	0	0	1	0.141411	1
PCAWG_HCC	NMUR2	1	2	0	0	1	0.141717	1
PCAWG_HCC	ZNF687	0	0	0	0	1	0.141948	1
PCAWG_HCC	OR8I2	0	0	0	0	1	0.142194	1
PCAWG_HCC	GPR75	1	1	0	0	1	0.142285	1
PCAWG_HCC	SSRP1	0	0	0	0	1	0.142316	1
PCAWG_HCC	IRS4	2	4	0	0	0	0.142711	1
PCAWG_HCC	ZNF677	0	0	0	0	1	0.142767	1
PCAWG_HCC	UTP11L	0	0	0	0	1	0.142823	1
PCAWG_HCC	OR51G1	0	3	0	0	0	0.142919	1
PCAWG_HCC	SLC38A9	0	0	0	0	1	0.143697	1
PCAWG_HCC	DNER	0	4	0	1	0	0.143911	1
PCAWG_HCC	AP1G2	0	1	0	0	1	0.143958	1
PCAWG_HCC	TTC19	0	0	0	0	1	0.144075	1
PCAWG_HCC	CERCAM	0	0	1	0	0	0.144231	1
PCAWG_HCC	KLK12	0	0	1	0	0	0.144322	1
PCAWG_HCC	DLEU7	0	0	1	0	0	0.144879	1
PCAWG_HCC	TRPS1	2	4	0	1	1	0.144902	1
PCAWG_HCC	CC2D1B	0	1	0	0	1	0.144961	1
PCAWG_HCC	TRIM28	0	0	0	0	1	0.145191	1
PCAWG_HCC	VEPH1	0	5	0	0	0	0.145303	1
PCAWG_HCC	DIP2A	0	0	0	0	1	0.145381	1
PCAWG_HCC	CCDC168	0	0	0	0	0	0.145388	1
PCAWG_HCC	DDX55	0	3	0	0	0	0.145457	1
PCAWG_HCC	CACNA1G	0	4	0	1	0	0.145687	1
PCAWG_HCC	MOV10	0	2	0	1	0	0.14581	1
PCAWG_HCC	MORF4L1	0	3	0	0	0	0.145852	1
PCAWG_HCC	GNAI3	0	0	0	0	1	0.145939	1
PCAWG_HCC	COL1A2	1	6	0	0	0	0.146204	1
PCAWG_HCC	ARHGDIB	0	1	0	1	0	0.146333	1
PCAWG_HCC	RBAK	0	0	0	0	1	0.146673	1
PCAWG_HCC	CSNK2B	0	2	0	0	0	0.146804	1
PCAWG_HCC	MBNL1	0	0	0	0	1	0.146841	1
PCAWG_HCC	TBC1D10C	0	0	1	0	0	0.147012	1
PCAWG_HCC	CUL4A	0	0	0	0	1	0.147085	1
PCAWG_HCC	CERKL	1	0	0	0	1	0.147339	1
PCAWG_HCC	XPO4	0	3	0	0	1	0.147607	1
PCAWG_HCC	C2CD5	1	0	0	0	1	0.147776	1
PCAWG_HCC	RAF1	1	0	0	0	1	0.14851	1
PCAWG_HCC	PDGFRA	0	0	0	0	1	0.148665	1
PCAWG_HCC	LRPPRC	1	0	0	0	1	0.148806	1
PCAWG_HCC	FRAS1	1	15	0	0	0	0.14882	1
PCAWG_HCC	MUC17	1	7	0	0	1	0.14897	1
PCAWG_HCC	DENND2C	0	0	0	0	1	0.149079	1
PCAWG_HCC	RP11-574K11.31	0	0	0	0	1	0.149683	1
PCAWG_HCC	ITPR2	1	6	0	1	2	0.149949	1
PCAWG_HCC	PHRF1	0	0	0	0	1	0.15011	1
PCAWG_HCC	XIRP2	5	17	3	0	0	0.150163	1
PCAWG_HCC	RTDR1	0	2	0	0	0	0.15022	1
PCAWG_HCC	SMCO1	0	0	1	0	0	0.150335	1
PCAWG_HCC	AREL1	0	2	0	0	1	0.150351	1
PCAWG_HCC	MAT1A	1	3	0	0	0	0.150406	1
PCAWG_HCC	ARHGAP6	0	0	0	0	1	0.150761	1
PCAWG_HCC	FAF2	1	2	1	0	0	0.150854	1
PCAWG_HCC	APOL4	0	0	0	1	0	0.150897	1
PCAWG_HCC	KANK1	0	0	0	0	1	0.150931	1
PCAWG_HCC	ZNF83	0	0	0	0	1	0.151	1
PCAWG_HCC	ODF2	1	1	0	0	1	0.151046	1
PCAWG_HCC	DYNC1I2	1	2	0	0	1	0.151238	1
PCAWG_HCC	PINK1	0	0	0	0	1	0.151887	1
PCAWG_HCC	ANGPTL3	0	2	0	0	1	0.151991	1
PCAWG_HCC	MRPS5	1	0	0	0	1	0.152034	1
PCAWG_HCC	SLC39A7	0	0	1	0	0	0.152482	1
PCAWG_HCC	NOL10	1	0	0	0	1	0.152545	1
PCAWG_HCC	ADD1	0	0	0	0	1	0.152624	1
PCAWG_HCC	PRPF19	0	0	0	0	1	0.153742	1
PCAWG_HCC	PCK1	1	0	0	0	1	0.153796	1
PCAWG_HCC	MUC2	0	2	0	0	1	0.153854	1
PCAWG_HCC	PHTF1	0	2	0	0	1	0.154274	1
PCAWG_HCC	GPR65	0	0	0	0	1	0.154345	1
PCAWG_HCC	FAM47B	0	0	1	0	0	0.154454	1
PCAWG_HCC	MAP1A	1	3	0	0	1	0.155004	1
PCAWG_HCC	COPS5	0	0	0	0	1	0.15509	1
PCAWG_HCC	SLC5A1	0	0	0	0	1	0.155444	1
PCAWG_HCC	SMARCA1	0	0	0	0	1	0.155523	1
PCAWG_HCC	ZNF577	0	2	0	0	1	0.156212	1
PCAWG_HCC	SRP68	0	1	0	0	1	0.156303	1
PCAWG_HCC	TOR3A	0	0	1	0	0	0.156317	1
PCAWG_HCC	PDK1	0	0	0	0	1	0.156326	1
PCAWG_HCC	TESK2	0	0	0	0	1	0.156416	1
PCAWG_HCC	LTK	0	1	1	0	0	0.156488	1
PCAWG_HCC	ELF3	1	2	0	0	0	0.156821	1
PCAWG_HCC	MICAL3	1	0	0	0	1	0.15697	1
PCAWG_HCC	HYOU1	0	0	0	0	1	0.157088	1
PCAWG_HCC	TRPC4AP	0	0	0	0	1	0.157265	1
PCAWG_HCC	ARHGAP11A	0	4	0	0	0	0.157299	1
PCAWG_HCC	EP300	2	5	0	1	1	0.157357	1
PCAWG_HCC	LIN54	1	0	0	0	1	0.157435	1
PCAWG_HCC	MTMR9	0	0	0	0	1	0.157542	1
PCAWG_HCC	PAN2	1	0	0	0	1	0.157591	1
PCAWG_HCC	CCDC173	0	1	0	0	1	0.157702	1
PCAWG_HCC	APOH	0	3	0	0	0	0.157952	1
PCAWG_HCC	RP9	0	2	0	0	0	0.15797	1
PCAWG_HCC	ZPLD1	0	2	0	0	1	0.158103	1
PCAWG_HCC	HBS1L	0	0	0	0	1	0.158136	1
PCAWG_HCC	TROVE2	0	0	0	0	1	0.158448	1
PCAWG_HCC	BMP3	0	0	0	0	1	0.158626	1
PCAWG_HCC	WDR41	0	0	0	0	1	0.158874	1
PCAWG_HCC	PCDHGB6	0	1	0	0	1	0.158944	1
PCAWG_HCC	ZNFX1	0	0	0	0	1	0.158968	1
PCAWG_HCC	IPO11	0	1	1	0	1	0.159636	1
PCAWG_HCC	ENO2	0	0	1	0	0	0.159934	1
PCAWG_HCC	CCDC83	0	1	0	0	1	0.159945	1
PCAWG_HCC	AFF4	1	0	0	0	1	0.160066	1
PCAWG_HCC	OR52E6	1	0	1	0	0	0.160072	1
PCAWG_HCC	PCNP	0	0	0	1	0	0.160086	1
PCAWG_HCC	SCAMP3	0	0	1	0	0	0.161168	1
PCAWG_HCC	MVP	0	3	0	0	0	0.16148	1
PCAWG_HCC	PCK2	0	0	0	0	1	0.161548	1
PCAWG_HCC	NUPL1	1	0	0	0	1	0.161751	1
PCAWG_HCC	EBLN1	0	3	1	0	0	0.161759	1
PCAWG_HCC	FAM60A	0	1	0	1	0	0.162289	1
PCAWG_HCC	C12orf55	3	8	2	1	0	0.162351	1
PCAWG_HCC	SDHA	0	0	0	0	1	0.162517	1
PCAWG_HCC	SPDL1	1	4	1	0	0	0.162536	1
PCAWG_HCC	SASS6	0	0	0	0	1	0.162768	1
PCAWG_HCC	NR2C2	0	0	0	0	1	0.162835	1
PCAWG_HCC	PBK	0	3	0	0	0	0.162894	1
PCAWG_HCC	WAC	0	0	0	0	1	0.162912	1
PCAWG_HCC	SLC16A4	0	0	0	0	1	0.163002	1
PCAWG_HCC	CD36	1	0	0	0	1	0.163122	1
PCAWG_HCC	AMACR	0	0	0	0	1	0.163542	1
PCAWG_HCC	GFAP	0	0	1	0	0	0.163554	1
PCAWG_HCC	PDE6H	0	2	0	0	0	0.163736	1
PCAWG_HCC	SPAG9	1	5	0	0	0	0.163919	1
PCAWG_HCC	TSPAN6	0	0	1	0	0	0.164035	1
PCAWG_HCC	SEC24C	0	4	0	0	0	0.164271	1
PCAWG_HCC	PRPS2	0	0	1	0	0	0.164554	1
PCAWG_HCC	ING3	0	2	0	1	0	0.164675	1
PCAWG_HCC	VCAM1	1	0	0	0	1	0.164868	1
PCAWG_HCC	UBR4	4	11	0	0	1	0.165294	1
PCAWG_HCC	ECT2	0	3	0	0	1	0.165326	1
PCAWG_HCC	CEBPZ	0	0	0	0	1	0.165545	1
PCAWG_HCC	SIN3A	0	3	0	0	1	0.165582	1
PCAWG_HCC	CLK4	0	0	0	0	1	0.165654	1
PCAWG_HCC	ZNF654	0	0	0	0	1	0.166034	1
PCAWG_HCC	NUP88	0	0	0	0	1	0.166076	1
PCAWG_HCC	APEX2	0	0	1	0	0	0.166248	1
PCAWG_HCC	SNX5	0	3	0	0	0	0.166501	1
PCAWG_HCC	DARC	0	2	0	0	0	0.166767	1
PCAWG_HCC	GAD2	0	1	0	0	1	0.167111	1
PCAWG_HCC	PRTG	1	2	0	0	1	0.167112	1
PCAWG_HCC	PCDHGB2	0	1	0	0	1	0.167284	1
PCAWG_HCC	HSPB11	1	1	1	0	0	0.167676	1
PCAWG_HCC	TMEM130	0	0	1	0	0	0.167902	1
PCAWG_HCC	DAW1	1	1	0	0	1	0.168396	1
PCAWG_HCC	FBXO18	1	0	0	0	1	0.168687	1
PCAWG_HCC	RAPGEF6	0	3	1	0	1	0.16915	1
PCAWG_HCC	PRPF4B	1	5	0	0	0	0.169236	1
PCAWG_HCC	FOLH1	0	0	0	0	1	0.169262	1
PCAWG_HCC	MGAM	1	1	1	1	0	0.169502	1
PCAWG_HCC	TRIP4	0	2	0	1	0	0.169972	1
PCAWG_HCC	HAUS2	0	0	0	1	0	0.170231	1
PCAWG_HCC	HOOK2	0	1	0	1	0	0.170666	1
PCAWG_HCC	SERPINA10	0	1	0	0	1	0.170695	1
PCAWG_HCC	PPP1R10	0	0	0	0	1	0.171675	1
PCAWG_HCC	C5orf22	1	0	0	0	1	0.171876	1
PCAWG_HCC	OMA1	0	0	0	0	1	0.172155	1
PCAWG_HCC	KIAA0391	0	1	0	0	1	0.172242	1
PCAWG_HCC	AQP12A	0	1	0	0	0	0.17232	1
PCAWG_HCC	CHST11	0	1	1	0	0	0.172367	1
PCAWG_HCC	PAICS	0	3	0	0	0	0.172579	1
PCAWG_HCC	AMPD3	0	1	0	0	1	0.173332	1
PCAWG_HCC	UGT2B7	0	0	0	0	1	0.173522	1
PCAWG_HCC	CYP2R1	0	1	0	0	1	0.173645	1
PCAWG_HCC	CCAR2	0	1	0	0	1	0.173807	1
PCAWG_HCC	RASSF2	1	1	1	0	0	0.174109	1
PCAWG_HCC	KIF4B	2	7	0	0	0	0.174334	1
PCAWG_HCC	KATNAL1	0	1	0	0	1	0.174353	1
PCAWG_HCC	PCDHB13	0	1	1	0	0	0.174881	1
PCAWG_HCC	SLFN12	0	0	0	0	1	0.174887	1
PCAWG_HCC	DOCK1	2	3	0	0	1	0.175159	1
PCAWG_HCC	OR8H1	0	1	0	0	1	0.17557	1
PCAWG_HCC	TBC1D2	0	0	0	0	1	0.175778	1
PCAWG_HCC	HIAT1	0	1	0	0	1	0.175841	1
PCAWG_HCC	CAD	2	1	1	0	1	0.175882	1
PCAWG_HCC	CREB3L2	0	3	0	0	0	0.175933	1
PCAWG_HCC	ROPN1B	0	0	0	1	0	0.176058	1
PCAWG_HCC	OXR1	0	0	0	0	1	0.176288	1
PCAWG_HCC	RNF145	0	2	0	0	1	0.176321	1
PCAWG_HCC	HEMGN	0	2	0	1	0	0.176535	1
PCAWG_HCC	CLCN5	0	0	0	0	1	0.176575	1
PCAWG_HCC	ACSL1	0	0	0	0	1	0.176624	1
PCAWG_HCC	GORAB	0	0	0	0	1	0.176781	1
PCAWG_HCC	TSHZ3	3	2	0	0	1	0.176878	1
PCAWG_HCC	GLCE	0	2	0	0	1	0.177192	1
PCAWG_HCC	MUC16	7	18	0	0	2	0.177208	1
PCAWG_HCC	KIAA0247	0	0	1	0	0	0.177999	1
PCAWG_HCC	ABCB1	0	3	0	0	1	0.178243	1
PCAWG_HCC	MYO5C	1	1	1	1	0	0.178438	1
PCAWG_HCC	HUNK	0	2	1	0	0	0.17864	1
PCAWG_HCC	SLC35A1	0	1	0	1	0	0.178729	1
PCAWG_HCC	BPHL	0	0	1	0	0	0.17879	1
PCAWG_HCC	NFIA	0	0	0	0	1	0.179101	1
PCAWG_HCC	ABCB4	3	4	0	0	1	0.179226	1
PCAWG_HCC	SMARCB1	0	0	0	1	0	0.179303	1
PCAWG_HCC	CRYGA	0	0	0	1	0	0.179707	1
PCAWG_HCC	ISL1	0	0	0	1	0	0.180085	1
PCAWG_HCC	KIT	1	4	1	0	0	0.180304	1
PCAWG_HCC	CD40	0	2	0	0	0	0.180312	1
PCAWG_HCC	SLC9A3	1	0	1	0	0	0.180355	1
PCAWG_HCC	TOR1AIP1	0	0	0	0	1	0.180378	1
PCAWG_HCC	SPAG8	0	0	0	1	0	0.180471	1
PCAWG_HCC	STK32A	0	4	0	0	0	0.180524	1
PCAWG_HCC	CCDC47	0	3	0	0	0	0.180706	1
PCAWG_HCC	ZIC4	1	0	0	1	0	0.181023	1
PCAWG_HCC	NR1I3	0	0	0	1	0	0.181184	1
PCAWG_HCC	FN1	1	6	0	0	1	0.181267	1
PCAWG_HCC	MTMR14	0	0	0	0	1	0.18152	1
PCAWG_HCC	PPP2R5B	0	0	0	1	0	0.181563	1
PCAWG_HCC	NPAS2	0	4	0	0	0	0.181568	1
PCAWG_HCC	C12orf56	0	3	1	0	0	0.181805	1
PCAWG_HCC	POT1	0	2	0	0	1	0.181886	1
PCAWG_HCC	ATAD5	1	3	0	0	1	0.181915	1
PCAWG_HCC	LUC7L2	1	3	0	0	0	0.182127	1
PCAWG_HCC	GLG1	1	2	0	0	1	0.182401	1
PCAWG_HCC	SLC39A6	0	4	0	0	0	0.182581	1
PCAWG_HCC	SUN1	0	3	0	0	0	0.182728	1
PCAWG_HCC	PIM1	1	2	0	0	0	0.182829	1
PCAWG_HCC	SAR1B	0	2	0	0	0	0.183394	1
PCAWG_HCC	GLO1	0	2	0	0	0	0.183411	1
PCAWG_HCC	PYGO2	0	2	0	0	0	0.183504	1
PCAWG_HCC	OR5T1	0	5	0	0	0	0.183519	1
PCAWG_HCC	CCNG2	0	0	0	0	1	0.183652	1
PCAWG_HCC	RAB39B	0	2	0	0	0	0.184093	1
PCAWG_HCC	PIGL	0	2	0	0	0	0.184223	1
PCAWG_HCC	SKIV2L2	1	1	1	0	1	0.184432	1
PCAWG_HCC	UBQLN4	0	0	1	0	0	0.18445	1
PCAWG_HCC	SHPRH	2	0	1	0	0	0.184499	1
PCAWG_HCC	GNPTAB	1	3	0	0	1	0.184576	1
PCAWG_HCC	BRAP	0	3	0	0	0	0.184602	1
PCAWG_HCC	ZNF227	0	4	0	0	0	0.184613	1
PCAWG_HCC	ARSD	0	0	1	0	0	0.185311	1
PCAWG_HCC	NF2	0	2	0	1	0	0.185334	1
PCAWG_HCC	MMP16	1	5	0	0	0	0.185419	1
PCAWG_HCC	BACE2	0	3	0	0	0	0.185559	1
PCAWG_HCC	PPBP	0	0	1	0	0	0.185869	1
PCAWG_HCC	ACTR8	0	0	0	0	1	0.186181	1
PCAWG_HCC	SDPR	0	1	0	0	1	0.186409	1
PCAWG_HCC	CHUK	0	2	0	0	1	0.186511	1
PCAWG_HCC	WDR26	0	0	0	0	1	0.186617	1
PCAWG_HCC	BTNL3	0	3	0	0	0	0.186665	1
PCAWG_HCC	MRPS18B	0	0	0	1	0	0.186765	1
PCAWG_HCC	BAMBI	1	0	1	0	0	0.186866	1
PCAWG_HCC	ZNF330	0	0	0	0	1	0.187355	1
PCAWG_HCC	OPA1	1	1	1	1	0	0.187601	1
PCAWG_HCC	IGFN1	0	2	2	0	0	0.187621	1
PCAWG_HCC	RALGAPA2	0	3	0	1	1	0.187883	1
PCAWG_HCC	TMEM8A	0	2	0	0	0	0.188125	1
PCAWG_HCC	SERPINI2	0	1	0	0	1	0.188183	1
PCAWG_HCC	RAB34	1	0	1	0	0	0.189099	1
PCAWG_HCC	DENND1B	0	0	0	0	1	0.189227	1
PCAWG_HCC	HERC1	2	13	1	1	0	0.189427	1
PCAWG_HCC	KIF5B	0	0	0	0	1	0.190213	1
PCAWG_HCC	FIBP	0	2	0	0	0	0.190347	1
PCAWG_HCC	NCOA5	0	1	0	0	1	0.190827	1
PCAWG_HCC	IGFBP7	0	0	1	0	0	0.191008	1
PCAWG_HCC	DCTN4	0	1	0	0	1	0.191198	1
PCAWG_HCC	C7orf55-LUC7L2	1	3	0	0	0	0.19126	1
PCAWG_HCC	TFPI	0	2	0	1	0	0.191351	1
PCAWG_HCC	HELZ	1	1	1	0	1	0.191412	1
PCAWG_HCC	ZNF573	1	2	0	0	1	0.191717	1
PCAWG_HCC	CASC5	1	3	2	0	0	0.193592	1
PCAWG_HCC	ADAM28	0	5	0	0	0	0.193794	1
PCAWG_HCC	CSRP3	0	0	0	1	0	0.193881	1
PCAWG_HCC	SNW1	1	1	0	0	1	0.194088	1
PCAWG_HCC	ELL2	0	0	0	0	1	0.194116	1
PCAWG_HCC	SDR16C5	0	3	0	0	0	0.194318	1
PCAWG_HCC	GRK6	0	0	1	0	0	0.194409	1
PCAWG_HCC	SKAP1	0	3	0	0	0	0.194707	1
PCAWG_HCC	SLC46A3	0	0	0	0	1	0.194734	1
PCAWG_HCC	SEPT6	0	0	1	0	0	0.195022	1
PCAWG_HCC	GPR98	3	20	0	0	0	0.195161	1
PCAWG_HCC	POLR3C	0	1	0	0	1	0.195433	1
PCAWG_HCC	ARFGEF1	1	7	1	0	0	0.195536	1
PCAWG_HCC	COPG1	1	0	0	0	1	0.195655	1
PCAWG_HCC	APOE	0	2	0	0	0	0.195663	1
PCAWG_HCC	MAST4	1	4	0	0	2	0.196022	1
PCAWG_HCC	ZNF92	0	2	1	0	0	0.196128	1
PCAWG_HCC	NSUN2	0	0	0	0	1	0.196293	1
PCAWG_HCC	CHD1	1	5	0	0	1	0.196752	1
PCAWG_HCC	SEC23A	1	2	0	0	1	0.19677	1
PCAWG_HCC	RECK	1	2	0	0	1	0.196809	1
PCAWG_HCC	KIAA1429	0	2	1	0	1	0.197722	1
PCAWG_HCC	FAM53A	0	2	0	0	0	0.197799	1
PCAWG_HCC	KRT15	0	0	0	1	0	0.198492	1
PCAWG_HCC	CECR2	0	1	0	0	1	0.19919	1
PCAWG_HCC	KIAA0947	0	2	2	0	0	0.199219	1
PCAWG_HCC	ZNF746	0	0	1	0	0	0.199304	1
PCAWG_HCC	SLC15A2	0	3	1	0	0	0.199519	1
PCAWG_HCC	FAM69A	0	3	0	0	0	0.199567	1
PCAWG_HCC	USP9Y	0	0	0	0	0	0.199838	1
PCAWG_HCC	CAST	0	0	0	0	1	0.199898	1
PCAWG_HCC	ANKRD34C	0	1	1	0	0	0.199917	1
PCAWG_HCC	ITGB8	1	1	0	0	1	0.200054	1
PCAWG_HCC	RFWD3	0	1	0	0	1	0.200179	1
PCAWG_HCC	NUP160	0	5	0	0	0	0.200266	1
PCAWG_HCC	MALRD1	1	0	0	1	0	0.200712	1
PCAWG_HCC	THAP1	0	2	0	0	0	0.200752	1
PCAWG_HCC	FBN2	4	13	1	1	0	0.200759	1
PCAWG_HCC	ZCCHC2	0	4	0	0	0	0.200927	1
PCAWG_HCC	STAC3	0	0	0	1	0	0.200952	1
PCAWG_HCC	SRPR	0	3	0	0	0	0.200971	1
PCAWG_HCC	AHCTF1	1	1	1	1	0	0.201006	1
PCAWG_HCC	MMS22L	1	1	0	1	1	0.201193	1
PCAWG_HCC	HABP4	0	1	0	1	0	0.201221	1
PCAWG_HCC	EDC3	0	0	1	0	0	0.201341	1
PCAWG_HCC	KIAA2018	1	3	1	0	1	0.201354	1
PCAWG_HCC	UGT3A1	0	1	0	0	1	0.201802	1
PCAWG_HCC	GNS	0	1	0	0	1	0.202361	1
PCAWG_HCC	ZDHHC5	0	1	0	0	1	0.202715	1
PCAWG_HCC	TRIM56	0	2	0	0	0	0.202996	1
PCAWG_HCC	LCE2B	0	1	0	0	0	0.203183	1
PCAWG_HCC	C6orf15	0	2	0	0	0	0.203256	1
PCAWG_HCC	STK32B	0	3	0	0	0	0.204132	1
PCAWG_HCC	SLC30A9	0	1	0	0	1	0.204253	1
PCAWG_HCC	YTHDC1	0	0	0	0	1	0.204949	1
PCAWG_HCC	CCDC42	0	0	1	0	0	0.20539	1
PCAWG_HCC	GRWD1	0	2	0	0	0	0.205401	1
PCAWG_HCC	PDP1	0	3	0	0	0	0.205983	1
PCAWG_HCC	OR6P1	0	1	1	0	0	0.205986	1
PCAWG_HCC	TTC14	2	3	0	0	1	0.206025	1
PCAWG_HCC	GAB2	0	2	1	0	0	0.206173	1
PCAWG_HCC	WDR72	0	3	1	0	1	0.206713	1
PCAWG_HCC	ETNK1	0	3	0	0	0	0.206845	1
PCAWG_HCC	CCDC157	0	0	1	0	0	0.207344	1
PCAWG_HCC	MTO1	0	3	0	0	0	0.208107	1
PCAWG_HCC	POLH	0	1	0	0	1	0.208123	1
PCAWG_HCC	SLITRK4	0	0	1	0	0	0.208337	1
PCAWG_HCC	C16orf72	0	0	1	0	0	0.208368	1
PCAWG_HCC	NFAT5	1	5	0	0	0	0.208937	1
PCAWG_HCC	POLR2L	0	1	0	0	0	0.209574	1
PCAWG_HCC	LMBR1L	0	0	0	1	0	0.210092	1
PCAWG_HCC	ACPP	1	1	0	0	1	0.211156	1
PCAWG_HCC	TAP1	0	1	0	0	1	0.211206	1
PCAWG_HCC	SLC22A6	1	0	1	0	0	0.211282	1
PCAWG_HCC	ZFX	0	1	0	0	1	0.211475	1
PCAWG_HCC	AHRR	1	0	0	1	0	0.211983	1
PCAWG_HCC	C16orf58	0	0	0	1	0	0.212	1
PCAWG_HCC	PLXDC2	0	3	1	0	0	0.21223	1
PCAWG_HCC	METTL21C	0	0	1	0	0	0.212245	1
PCAWG_HCC	TRIP12	1	5	1	0	1	0.212252	1
PCAWG_HCC	MICALL1	0	0	0	1	0	0.212335	1
PCAWG_HCC	KCTD16	0	4	0	0	0	0.212402	1
PCAWG_HCC	MYLK2	0	0	1	0	0	0.212708	1
PCAWG_HCC	GNE	0	1	0	0	1	0.212945	1
PCAWG_HCC	PHACTR1	1	4	0	0	0	0.213273	1
PCAWG_HCC	ACRC	0	3	0	0	0	0.213424	1
PCAWG_HCC	PCDHB14	0	2	1	0	0	0.213559	1
PCAWG_HCC	HPD	0	2	0	0	0	0.213675	1
PCAWG_HCC	GANAB	0	1	0	0	1	0.213987	1
PCAWG_HCC	GRIN2B	4	0	0	0	0	0.214149	1
PCAWG_HCC	MRPL48	0	0	1	0	0	0.214591	1
PCAWG_HCC	PAPPA	0	3	0	0	1	0.214683	1
PCAWG_HCC	CSNK1G3	0	1	0	0	1	0.215398	1
PCAWG_HCC	GPR143	0	0	0	1	0	0.215535	1
PCAWG_HCC	FAM151B	0	0	0	1	0	0.215563	1
PCAWG_HCC	RABEP1	0	1	0	0	1	0.216219	1
PCAWG_HCC	CDHR4	0	0	0	1	0	0.216406	1
PCAWG_HCC	PSG2	0	1	0	1	0	0.216637	1
PCAWG_HCC	CCT8	1	2	0	1	0	0.216764	1
PCAWG_HCC	CXorf40B	0	1	0	0	0	0.217263	1
PCAWG_HCC	HADHB	1	3	0	0	0	0.217309	1
PCAWG_HCC	PRCC	0	0	1	0	0	0.217399	1
PCAWG_HCC	CNIH3	0	2	0	0	0	0.217591	1
PCAWG_HCC	CYP4A22	0	3	0	0	0	0.217815	1
PCAWG_HCC	CCDC54	0	0	1	0	0	0.218015	1
PCAWG_HCC	NUDCD1	0	1	0	0	1	0.218246	1
PCAWG_HCC	MARCH11	0	1	0	0	1	0.218509	1
PCAWG_HCC	SPIDR	0	1	0	0	1	0.21876	1
PCAWG_HCC	RLF	1	0	1	0	0	0.218918	1
PCAWG_HCC	AP5Z1	0	2	0	0	0	0.219072	1
PCAWG_HCC	TROAP	0	0	0	1	0	0.219195	1
PCAWG_HCC	DYTN	0	4	0	0	0	0.219426	1
PCAWG_HCC	PADI4	0	3	0	0	0	0.2197	1
PCAWG_HCC	AXL	0	3	0	0	0	0.219902	1
PCAWG_HCC	IRF2	0	0	1	0	0	0.219937	1
PCAWG_HCC	SLC1A6	0	0	0	1	0	0.220211	1
PCAWG_HCC	KIAA1958	0	0	1	0	0	0.220323	1
PCAWG_HCC	PMEL	0	0	0	1	0	0.220585	1
PCAWG_HCC	TBRG4	0	0	0	1	0	0.220619	1
PCAWG_HCC	DCHS1	2	4	1	0	0	0.220804	1
PCAWG_HCC	PICALM	2	4	0	0	0	0.22118	1
PCAWG_HCC	MARS	1	1	0	0	1	0.221183	1
PCAWG_HCC	FKBPL	0	2	0	0	0	0.221239	1
PCAWG_HCC	PIGO	0	0	1	0	0	0.221255	1
PCAWG_HCC	UNC80	3	4	2	0	1	0.221322	1
PCAWG_HCC	POU2F2	0	1	0	1	0	0.221329	1
PCAWG_HCC	STRBP	0	1	0	0	1	0.221836	1
PCAWG_HCC	CD1D	0	2	0	0	0	0.222003	1
PCAWG_HCC	ZNF257	2	2	1	0	0	0.222244	1
PCAWG_HCC	ERI3	0	0	0	1	0	0.222347	1
PCAWG_HCC	PTPN12	1	1	0	0	1	0.222659	1
PCAWG_HCC	SYK	0	3	0	0	0	0.222696	1
PCAWG_HCC	ATP5B	0	0	1	0	0	0.222803	1
PCAWG_HCC	SERINC3	0	0	1	0	0	0.222868	1
PCAWG_HCC	DTX3L	0	0	0	0	1	0.223056	1
PCAWG_HCC	ANTXRL	0	3	0	0	0	0.22307	1
PCAWG_HCC	KMT2A	4	6	0	0	2	0.223263	1
PCAWG_HCC	NKPD1	0	2	0	0	0	0.223753	1
PCAWG_HCC	KDM5C	0	0	0	0	1	0.223909	1
PCAWG_HCC	MAP2	0	5	0	0	1	0.224218	1
PCAWG_HCC	STRA8	0	0	1	0	0	0.224429	1
PCAWG_HCC	CWC27	0	1	0	0	1	0.224739	1
PCAWG_HCC	AMZ2	0	0	1	0	0	0.224781	1
PCAWG_HCC	BRAF	1	4	0	0	0	0.225219	1
PCAWG_HCC	TMEM200A	0	1	0	0	1	0.225236	1
PCAWG_HCC	FRMPD1	1	6	0	0	0	0.225346	1
PCAWG_HCC	OSGEP	0	0	0	1	0	0.226904	1
PCAWG_HCC	IL17RA	1	0	1	0	0	0.226984	1
PCAWG_HCC	RRP15	1	0	1	0	0	0.22734	1
PCAWG_HCC	IGF2R	0	3	0	0	1	0.227382	1
PCAWG_HCC	IRAK4	0	0	0	0	1	0.227714	1
PCAWG_HCC	SORCS3	1	0	1	0	0	0.227849	1
PCAWG_HCC	LONRF1	0	1	0	0	1	0.228585	1
PCAWG_HCC	HADH	0	0	0	1	0	0.228619	1
PCAWG_HCC	STARD3NL	0	0	0	1	0	0.228679	1
PCAWG_HCC	KRT27	0	0	0	1	0	0.229119	1
PCAWG_HCC	SYNJ2	0	4	0	0	0	0.229339	1
PCAWG_HCC	MARCH4	0	0	1	0	0	0.229983	1
PCAWG_HCC	AQP9	0	0	0	1	0	0.230029	1
PCAWG_HCC	PHLDA3	0	1	0	0	0	0.230172	1
PCAWG_HCC	SHPK	0	0	0	1	0	0.23073	1
PCAWG_HCC	DST	4	12	0	0	2	0.230746	1
PCAWG_HCC	JAKMIP1	0	4	0	0	0	0.23078	1
PCAWG_HCC	TRAIP	0	0	0	1	0	0.230881	1
PCAWG_HCC	POTEJ	0	0	1	0	0	0.230927	1
PCAWG_HCC	IKZF2	1	1	0	0	1	0.231126	1
PCAWG_HCC	MYOC	0	0	1	0	0	0.23131	1
PCAWG_HCC	FLOT1	0	0	1	0	0	0.231877	1
PCAWG_HCC	PBX4	0	2	0	0	0	0.23194	1
PCAWG_HCC	PIGR	1	3	0	0	0	0.232184	1
PCAWG_HCC	KCNA10	2	3	0	0	0	0.232271	1
PCAWG_HCC	CAMTA2	0	3	0	0	0	0.232388	1
PCAWG_HCC	PMPCA	0	2	0	0	0	0.232812	1
PCAWG_HCC	KRT84	0	0	1	0	0	0.233087	1
PCAWG_HCC	ABCC11	1	2	0	0	1	0.233095	1
PCAWG_HCC	ITGB6	1	2	0	0	1	0.233465	1
PCAWG_HCC	CEP89	0	2	1	0	0	0.233633	1
PCAWG_HCC	IL6ST	1	2	0	0	1	0.234237	1
PCAWG_HCC	U2AF1	0	2	0	0	0	0.234588	1
PCAWG_HCC	PLIN2	0	0	0	1	0	0.235324	1
PCAWG_HCC	ZNF555	0	3	0	0	0	0.235601	1
PCAWG_HCC	WRNIP1	0	0	1	0	0	0.235718	1
PCAWG_HCC	ESYT3	0	2	0	1	0	0.236418	1
PCAWG_HCC	TRIM10	0	0	1	0	0	0.237309	1
PCAWG_HCC	IFNLR1	0	1	1	0	0	0.237938	1
PCAWG_HCC	C5	2	4	0	0	1	0.238155	1
PCAWG_HCC	INSL4	0	2	0	0	0	0.238251	1
PCAWG_HCC	EME1	0	1	1	0	0	0.238383	1
PCAWG_HCC	CLIC6	0	0	0	1	0	0.238861	1
PCAWG_HCC	ABHD2	0	0	1	0	0	0.239107	1
PCAWG_HCC	C14orf159	0	0	1	0	0	0.239219	1
PCAWG_HCC	SDHB	0	2	0	0	0	0.239293	1
PCAWG_HCC	EIF4B	1	2	1	0	0	0.239536	1
PCAWG_HCC	TMC3	0	2	0	0	1	0.239825	1
PCAWG_HCC	PIFO	1	0	0	1	0	0.239939	1
PCAWG_HCC	COPB2	0	0	0	0	1	0.239999	1
PCAWG_HCC	MBTPS1	1	1	0	0	1	0.240512	1
PCAWG_HCC	PBLD	0	2	0	0	0	0.240527	1
PCAWG_HCC	RUFY4	1	3	0	0	0	0.240544	1
PCAWG_HCC	MSL3	1	0	1	0	0	0.240624	1
PCAWG_HCC	TRIM42	1	0	1	0	0	0.240843	1
PCAWG_HCC	TRPV1	0	1	0	1	0	0.240851	1
PCAWG_HCC	PTPRO	1	0	1	0	0	0.241145	1
PCAWG_HCC	C11orf58	0	2	0	0	0	0.241493	1
PCAWG_HCC	C10ORF68	0	1	0	0	1	0.241587	1
PCAWG_HCC	PALM2	0	3	0	0	0	0.241625	1
PCAWG_HCC	LRTM1	0	0	1	0	0	0.24201	1
PCAWG_HCC	ADAM18	0	3	0	0	1	0.242272	1
PCAWG_HCC	GAPVD1	1	3	0	0	1	0.242698	1
PCAWG_HCC	RPL7L1	1	2	0	0	0	0.242747	1
PCAWG_HCC	TNR	0	3	0	0	1	0.243206	1
PCAWG_HCC	MARCH7	1	3	0	1	0	0.243356	1
PCAWG_HCC	MAN1A1	0	1	0	0	1	0.243883	1
PCAWG_HCC	ARHGEF2	0	3	0	0	0	0.244149	1
PCAWG_HCC	PDE6C	2	1	0	0	1	0.244424	1
PCAWG_HCC	ZNF880	0	0	1	0	0	0.244462	1
PCAWG_HCC	CACNA1H	0	0	0	1	0	0.244582	1
PCAWG_HCC	CORO2B	0	1	0	1	0	0.244717	1
PCAWG_HCC	PABPC4	0	1	0	0	1	0.244862	1
PCAWG_HCC	CTNND1	0	3	1	0	0	0.244908	1
PCAWG_HCC	GABRE	0	1	0	1	0	0.245503	1
PCAWG_HCC	PFKFB3	0	2	0	0	0	0.245768	1
PCAWG_HCC	TAB2	0	0	0	1	0	0.246113	1
PCAWG_HCC	DPT	0	0	1	0	0	0.246334	1
PCAWG_HCC	PIK3AP1	0	1	0	0	1	0.246401	1
PCAWG_HCC	SENP7	0	2	0	0	1	0.246723	1
PCAWG_HCC	PPFIA2	1	8	1	0	0	0.246784	1
PCAWG_HCC	MYT1L	1	4	0	0	0	0.246804	1
PCAWG_HCC	TYR	1	1	0	0	1	0.247032	1
PCAWG_HCC	ZNF426	0	1	0	0	1	0.247671	1
PCAWG_HCC	IL1A	0	0	0	1	0	0.24792	1
PCAWG_HCC	SARM1	0	2	0	0	0	0.247996	1
PCAWG_HCC	CNTN5	1	5	1	1	0	0.248172	1
PCAWG_HCC	DPP8	0	1	0	0	1	0.249372	1
PCAWG_HCC	RASSF9	2	2	0	0	1	0.249475	1
PCAWG_HCC	MYBL2	0	0	1	0	0	0.249509	1
PCAWG_HCC	SLC6A13	0	3	0	0	0	0.249527	1
PCAWG_HCC	CASP1	0	0	0	1	0	0.24975	1
PCAWG_HCC	FER1L6	2	4	0	1	1	0.24976	1
PCAWG_HCC	SLC35B3	0	3	0	0	0	0.25012	1
PCAWG_HCC	BECN1	0	0	0	1	0	0.250179	1
PCAWG_HCC	CLASRP	0	0	1	0	0	0.250508	1
PCAWG_HCC	RGS1	0	0	1	0	0	0.251028	1
PCAWG_HCC	SLCO5A1	0	0	1	0	0	0.251181	1
PCAWG_HCC	WDR65	0	2	0	0	1	0.251367	1
PCAWG_HCC	ZNF449	0	0	1	0	0	0.251646	1
PCAWG_HCC	MAP3K19	0	0	0	1	0	0.251689	1
PCAWG_HCC	CCNT1	0	0	1	0	0	0.251887	1
PCAWG_HCC	PAIP1	0	3	0	0	0	0.252097	1
PCAWG_HCC	AKAP4	0	0	1	0	0	0.252127	1
PCAWG_HCC	CPEB2	0	0	1	0	0	0.25228	1
PCAWG_HCC	KIAA1244	1	1	0	0	1	0.252663	1
PCAWG_HCC	CAMK1	0	2	0	0	0	0.253114	1
PCAWG_HCC	KIRREL2	0	2	0	0	0	0.253124	1
PCAWG_HCC	SNRPA1	0	2	0	0	0	0.253265	1
PCAWG_HCC	ATF6B	1	0	1	0	0	0.253376	1
PCAWG_HCC	CATSPER2	0	0	0	1	0	0.25351	1
PCAWG_HCC	CASC3	0	0	0	1	0	0.253524	1
PCAWG_HCC	ZNF433	0	0	1	0	0	0.253588	1
PCAWG_HCC	CTCF	0	0	1	0	0	0.253615	1
PCAWG_HCC	PHF20	1	4	0	0	0	0.253693	1
PCAWG_HCC	STX8	0	2	0	0	0	0.253875	1
PCAWG_HCC	ABCA8	0	2	1	0	1	0.253911	1
PCAWG_HCC	NHLH1	0	1	0	0	0	0.254388	1
PCAWG_HCC	CSF1	0	2	0	0	0	0.254687	1
PCAWG_HCC	AC131971.1	0	1	0	0	0	0.254707	1
PCAWG_HCC	BSN	0	1	0	0	1	0.254755	1
PCAWG_HCC	TNS3	0	1	0	0	1	0.25491	1
PCAWG_HCC	RPAP3	0	1	0	0	1	0.254918	1
PCAWG_HCC	FBXL20	0	0	0	1	0	0.255281	1
PCAWG_HCC	MAN2B1	1	0	0	1	0	0.255627	1
PCAWG_HCC	KSR1	0	3	0	0	0	0.255685	1
PCAWG_HCC	HTR4	0	0	0	1	0	0.25615	1
PCAWG_HCC	C15orf60	0	0	1	0	0	0.256698	1
PCAWG_HCC	TAF8	0	2	0	0	0	0.256768	1
PCAWG_HCC	RASGRP1	1	4	0	0	0	0.257021	1
PCAWG_HCC	OR5F1	0	3	0	0	1	0.257048	1
PCAWG_HCC	RBM44	0	0	0	1	0	0.257079	1
PCAWG_HCC	TMEM190	0	1	0	0	0	0.257223	1
PCAWG_HCC	BBS9	0	2	0	0	1	0.257251	1
PCAWG_HCC	TSNAXIP1	0	0	1	0	0	0.257429	1
PCAWG_HCC	ZNF131	1	2	1	0	0	0.25771	1
PCAWG_HCC	AP5M1	0	3	0	0	0	0.257832	1
PCAWG_HCC	UPK1B	1	0	0	1	0	0.25796	1
PCAWG_HCC	UGT2B4	2	0	0	1	0	0.258073	1
PCAWG_HCC	CCDC50	0	2	1	0	0	0.258631	1
PCAWG_HCC	SLC14A1	0	0	0	1	0	0.258861	1
PCAWG_HCC	B3GALTL	0	2	0	1	0	0.259265	1
PCAWG_HCC	ADAMTS3	1	2	2	0	0	0.259355	1
PCAWG_HCC	TTC4	0	0	0	1	0	0.259462	1
PCAWG_HCC	TDP2	0	0	1	0	0	0.260291	1
PCAWG_HCC	DDX39B	1	0	1	0	0	0.260453	1
PCAWG_HCC	ZNF483	1	0	1	0	0	0.260509	1
PCAWG_HCC	ZNF98	0	0	0	1	0	0.260516	1
PCAWG_HCC	SKIV2L	1	1	0	0	1	0.260821	1
PCAWG_HCC	TMTC2	1	4	0	1	0	0.260913	1
PCAWG_HCC	ENPP3	0	1	0	0	1	0.261273	1
PCAWG_HCC	IGSF22	0	2	0	1	0	0.261329	1
PCAWG_HCC	DRAM2	0	0	0	1	0	0.261552	1
PCAWG_HCC	PCDHA8	0	1	1	0	0	0.261642	1
PCAWG_HCC	C1orf198	0	2	0	0	0	0.262237	1
PCAWG_HCC	PTGS2	0	0	1	0	0	0.262304	1
PCAWG_HCC	HK3	1	0	1	0	0	0.262335	1
PCAWG_HCC	C9orf41	1	0	0	1	0	0.262622	1
PCAWG_HCC	ALDOB	2	3	0	0	0	0.263616	1
PCAWG_HCC	PSG3	0	1	0	1	0	0.263619	1
PCAWG_HCC	ADAM7	3	0	1	0	0	0.263663	1
PCAWG_HCC	PRDM2	0	2	0	0	1	0.263803	1
PCAWG_HCC	GCC2	3	4	0	0	1	0.263974	1
PCAWG_HCC	FAM13A	1	2	0	0	1	0.264443	1
PCAWG_HCC	HOGA1	0	2	0	0	0	0.264524	1
PCAWG_HCC	CPNE4	2	5	0	0	0	0.264535	1
PCAWG_HCC	APAF1	0	4	1	0	0	0.264591	1
PCAWG_HCC	ALG5	0	0	0	1	0	0.265255	1
PCAWG_HCC	LIPT1	0	1	0	0	1	0.2655	1
PCAWG_HCC	ZNF287	0	0	1	0	0	0.265647	1
PCAWG_HCC	RIOK1	0	3	0	0	0	0.26628	1
PCAWG_HCC	SLC30A5	0	0	0	1	0	0.266563	1
PCAWG_HCC	ARMC1	0	2	0	0	0	0.267748	1
PCAWG_HCC	ZNF732	1	0	1	0	0	0.267761	1
PCAWG_HCC	CDC27	0	2	1	0	0	0.267773	1
PCAWG_HCC	DPP4	0	4	0	0	0	0.26786	1
PCAWG_HCC	PAFAH1B1	0	0	1	0	0	0.267976	1
PCAWG_HCC	FAM63B	0	0	1	0	0	0.26805	1
PCAWG_HCC	GHR	0	2	0	0	1	0.26828	1
PCAWG_HCC	PBX3	0	3	0	0	0	0.268359	1
PCAWG_HCC	HIPK3	1	0	0	1	0	0.268386	1
PCAWG_HCC	C13orf45	1	2	0	0	0	0.26844	1
PCAWG_HCC	EHHADH	1	4	0	0	0	0.268482	1
PCAWG_HCC	CXCR4	1	2	0	0	0	0.268489	1
PCAWG_HCC	PLA1A	0	0	0	1	0	0.268526	1
PCAWG_HCC	CGNL1	1	0	0	1	0	0.268567	1
PCAWG_HCC	DLGAP2	1	0	0	1	0	0.268667	1
PCAWG_HCC	AQP1	0	2	0	0	0	0.26912	1
PCAWG_HCC	CLIP4	0	3	0	1	0	0.269125	1
PCAWG_HCC	ZC3H7B	0	1	1	0	0	0.269641	1
PCAWG_HCC	TMEM87A	1	3	0	0	0	0.269932	1
PCAWG_HCC	THEGL	0	0	0	1	0	0.26995	1
PCAWG_HCC	SLC4A10	2	1	0	0	1	0.270377	1
PCAWG_HCC	ZNF430	1	0	1	0	0	0.270652	1
PCAWG_HCC	PKIG	0	1	0	0	0	0.270795	1
PCAWG_HCC	KIF7	0	0	1	0	0	0.270935	1
PCAWG_HCC	PASK	0	0	1	0	0	0.271273	1
PCAWG_HCC	TDG	0	0	1	0	0	0.271552	1
PCAWG_HCC	RNF180	0	0	1	0	0	0.271656	1
PCAWG_HCC	USP5	0	0	0	1	0	0.272607	1
PCAWG_HCC	OR2T33	0	2	0	0	0	0.27279	1
PCAWG_HCC	C10orf118	2	0	0	0	0	0.272818	1
PCAWG_HCC	DDX3Y	1	0	1	0	0	0.272939	1
PCAWG_HCC	DNAH6	4	4	0	0	1	0.273008	1
PCAWG_HCC	ZNF507	1	3	1	0	0	0.273247	1
PCAWG_HCC	HHIP	0	4	0	0	0	0.273419	1
PCAWG_HCC	SUPT16H	0	2	0	0	1	0.273871	1
PCAWG_HCC	TMEM241	0	0	0	1	0	0.274693	1
PCAWG_HCC	CELF1	0	0	0	1	0	0.274757	1
PCAWG_HCC	GRIA1	0	5	0	0	0	0.274786	1
PCAWG_HCC	DMRT1	1	1	1	0	0	0.274823	1
PCAWG_HCC	PAX6	0	2	0	0	0	0.274855	1
PCAWG_HCC	UNC13D	0	0	1	0	0	0.275536	1
PCAWG_HCC	PYHIN1	3	4	0	0	0	0.275745	1
PCAWG_HCC	RIC3	1	0	1	0	0	0.276012	1
PCAWG_HCC	ZNF43	0	1	0	0	1	0.277128	1
PCAWG_HCC	DCAF7	0	2	0	0	0	0.277202	1
PCAWG_HCC	BAIAP2L1	0	1	0	1	0	0.277217	1
PCAWG_HCC	SLC25A24	0	0	1	0	0	0.277347	1
PCAWG_HCC	KLHDC10	1	1	0	1	0	0.27739	1
PCAWG_HCC	GPR126	0	1	0	0	1	0.277805	1
PCAWG_HCC	KIF19	2	0	0	1	0	0.277967	1
PCAWG_HCC	ANKHD1-EIF4EBP3	2	6	1	0	0	0.27797	1
PCAWG_HCC	EIF4A2	0	1	0	0	1	0.278278	1
PCAWG_HCC	FRYL	0	7	0	0	1	0.278377	1
PCAWG_HCC	POU2F1	0	1	0	0	1	0.278415	1
PCAWG_HCC	PLCL1	1	4	0	0	1	0.278455	1
PCAWG_HCC	CUBN	1	8	0	1	1	0.27884	1
PCAWG_HCC	ANO6	1	1	0	0	1	0.279066	1
PCAWG_HCC	ZFC3H1	1	3	1	1	0	0.279129	1
PCAWG_HCC	C7orf72	0	0	0	1	0	0.279749	1
PCAWG_HCC	RIOK2	1	1	0	0	1	0.280012	1
PCAWG_HCC	TBCK	0	2	0	0	1	0.280113	1
PCAWG_HCC	TM7SF3	0	0	1	0	0	0.281438	1
PCAWG_HCC	MDM4	1	0	1	0	0	0.281648	1
PCAWG_HCC	ADGB	0	8	1	0	0	0.281933	1
PCAWG_HCC	NLRP2	1	0	0	1	0	0.281991	1
PCAWG_HCC	NEK10	0	0	0	1	0	0.281993	1
PCAWG_HCC	PRAF2	0	1	0	0	0	0.28203	1
PCAWG_HCC	ZNF608	0	2	0	0	1	0.282031	1
PCAWG_HCC	ARHGAP30	1	1	0	0	1	0.282167	1
PCAWG_HCC	C5orf55	0	1	0	0	0	0.282388	1
PCAWG_HCC	ERCC4	1	4	0	0	0	0.282441	1
PCAWG_HCC	PPT1	0	2	0	0	0	0.282514	1
PCAWG_HCC	AIFM2	0	2	0	0	0	0.282537	1
PCAWG_HCC	USP15	0	2	0	0	1	0.282549	1
PCAWG_HCC	FAM213B	0	1	0	0	0	0.282946	1
PCAWG_HCC	PARPBP	1	0	0	1	0	0.283183	1
PCAWG_HCC	LEPRE1	0	1	0	1	0	0.283284	1
PCAWG_HCC	EFEMP1	0	1	0	0	1	0.283384	1
PCAWG_HCC	ANKRD30B	4	3	0	0	1	0.283395	1
PCAWG_HCC	METTL4	0	0	1	0	0	0.28345	1
PCAWG_HCC	AL358333.1	0	1	0	0	0	0.283638	1
PCAWG_HCC	THBS1	0	0	0	1	0	0.283656	1
PCAWG_HCC	PSMD11	0	0	1	0	0	0.283764	1
PCAWG_HCC	COL24A1	2	6	0	2	0	0.283807	1
PCAWG_HCC	LIFR	0	1	0	0	1	0.284108	1
PCAWG_HCC	LAMC2	1	2	0	0	1	0.284162	1
PCAWG_HCC	GOLGA5	1	1	0	0	1	0.284434	1
PCAWG_HCC	TCERG1L	0	0	1	0	0	0.284848	1
PCAWG_HCC	CASS4	0	1	0	1	0	0.284931	1
PCAWG_HCC	MYO15B	0	1	0	0	0	0.285173	1
PCAWG_HCC	CMYA5	0	4	0	0	2	0.285345	1
PCAWG_HCC	P2RY1	0	2	0	0	0	0.285398	1
PCAWG_HCC	KIAA1875	0	2	0	0	0	0.285884	1
PCAWG_HCC	TMEM132B	0	1	0	0	1	0.285934	1
PCAWG_HCC	DDX58	0	3	1	0	0	0.286656	1
PCAWG_HCC	CEP44	0	0	1	0	0	0.286684	1
PCAWG_HCC	CR2	0	0	1	0	0	0.286685	1
PCAWG_HCC	ANXA4	0	0	0	1	0	0.286749	1
PCAWG_HCC	HNRNPU	2	2	0	0	1	0.286799	1
PCAWG_HCC	FEZ1	0	0	1	0	0	0.28691	1
PCAWG_HCC	NID2	0	0	1	0	0	0.287378	1
PCAWG_HCC	HDAC5	1	0	1	0	0	0.287781	1
PCAWG_HCC	FLT4	2	0	0	1	0	0.287922	1
PCAWG_HCC	NUP210L	2	2	0	0	1	0.288081	1
PCAWG_HCC	FNIP1	0	0	0	1	0	0.28809	1
PCAWG_HCC	DONSON	0	1	1	0	0	0.288171	1
PCAWG_HCC	FBXL2	0	0	0	1	0	0.288563	1
PCAWG_HCC	TXNIP	0	0	0	0	1	0.28863	1
PCAWG_HCC	SIGLEC8	0	2	0	0	0	0.288638	1
PCAWG_HCC	ZNF224	1	1	0	0	1	0.288766	1
PCAWG_HCC	FOCAD	1	0	0	0	0	0.289018	1
PCAWG_HCC	TSSK4	0	2	0	0	0	0.289036	1
PCAWG_HCC	SMC6	1	0	1	0	0	0.289524	1
PCAWG_HCC	PSD2	0	3	0	0	0	0.289577	1
PCAWG_HCC	VWDE	3	2	0	0	1	0.289624	1
PCAWG_HCC	TIA1	0	0	0	1	0	0.289889	1
PCAWG_HCC	ZNF729	0	6	0	0	0	0.290125	1
PCAWG_HCC	DAPP1	0	0	1	0	0	0.290172	1
PCAWG_HCC	TMEM2	1	1	0	0	1	0.290209	1
PCAWG_HCC	TNFRSF1A	0	2	0	0	0	0.290248	1
PCAWG_HCC	AZI2	0	0	1	0	0	0.290693	1
PCAWG_HCC	CLIP1	1	1	0	0	1	0.290722	1
PCAWG_HCC	TMEM69	0	2	0	0	0	0.290747	1
PCAWG_HCC	SLC39A10	1	1	0	0	1	0.291066	1
PCAWG_HCC	MIER3	0	0	0	1	0	0.291337	1
PCAWG_HCC	DIP2B	2	1	0	0	1	0.291692	1
PCAWG_HCC	MAGI2	0	3	0	0	1	0.292256	1
PCAWG_HCC	ASAH1	0	0	0	1	0	0.292383	1
PCAWG_HCC	PECR	0	2	0	0	0	0.292439	1
PCAWG_HCC	PGM2	1	0	0	1	0	0.292476	1
PCAWG_HCC	SYT1	0	0	0	1	0	0.292749	1
PCAWG_HCC	LIPC	1	3	0	0	0	0.292844	1
PCAWG_HCC	NR1H3	0	2	0	0	0	0.292891	1
PCAWG_HCC	CTC-432M15.3	0	3	0	0	1	0.293164	1
PCAWG_HCC	ADSS	0	0	1	0	0	0.293519	1
PCAWG_HCC	UBA1	0	0	1	0	0	0.29377	1
PCAWG_HCC	CD244	1	0	1	0	0	0.293805	1
PCAWG_HCC	UBE4B	0	3	0	1	0	0.294023	1
PCAWG_HCC	MTMR4	0	3	0	0	0	0.294081	1
PCAWG_HCC	RALGPS1	0	0	1	0	0	0.294186	1
PCAWG_HCC	DAZL	1	3	0	0	0	0.294577	1
PCAWG_HCC	AAAS	0	2	0	0	0	0.294622	1
PCAWG_HCC	APPBP2	0	0	0	1	0	0.294757	1
PCAWG_HCC	CDHR1	0	1	1	0	0	0.295548	1
PCAWG_HCC	ZNF283	0	1	0	0	1	0.295549	1
PCAWG_HCC	UGT1A5	0	1	0	1	0	0.295722	1
PCAWG_HCC	ATP1A4	1	0	0	1	0	0.295776	1
PCAWG_HCC	WNT3A	0	2	0	0	0	0.295823	1
PCAWG_HCC	GCNT1	0	1	0	0	1	0.295825	1
PCAWG_HCC	SHOX2	0	2	0	0	0	0.295835	1
PCAWG_HCC	ADCY4	2	0	0	1	0	0.296017	1
PCAWG_HCC	SLC27A6	1	1	0	0	1	0.296156	1
PCAWG_HCC	PCBP2	0	0	1	0	0	0.296255	1
PCAWG_HCC	UGT1A1	0	1	0	1	0	0.297325	1
PCAWG_HCC	MIA3	2	6	0	0	0	0.297393	1
PCAWG_HCC	GALNT1	0	0	1	0	0	0.297973	1
PCAWG_HCC	COL19A1	2	3	0	0	1	0.298034	1
PCAWG_HCC	PJA2	1	1	0	0	1	0.298335	1
PCAWG_HCC	ARHGAP25	0	0	1	0	0	0.298434	1
PCAWG_HCC	FTSJ3	0	0	0	1	0	0.298634	1
PCAWG_HCC	IGSF1	0	0	1	0	0	0.298701	1
PCAWG_HCC	SLC30A8	0	2	1	0	0	0.298872	1
PCAWG_HCC	LARP1B	0	3	1	0	0	0.299202	1
PCAWG_HCC	TMED7	0	2	0	0	0	0.299211	1
PCAWG_HCC	PCDH11X	1	3	0	1	0	0.299291	1
PCAWG_HCC	ROCK1	0	2	0	0	1	0.299362	1
PCAWG_HCC	CHRDL2	0	2	0	0	0	0.299503	1
PCAWG_HCC	PTGDR2	0	1	0	0	0	0.300055	1
PCAWG_HCC	NLN	0	0	0	1	0	0.300161	1
PCAWG_HCC	C1orf222	1	0	1	0	0	0.300308	1
PCAWG_HCC	DCAF8L1	0	1	1	0	0	0.300627	1
PCAWG_HCC	AC020922.1	0	1	0	0	0	0.300816	1
PCAWG_HCC	ABCB10	0	1	1	0	0	0.30094	1
PCAWG_HCC	FAM76B	0	0	1	0	0	0.301317	1
PCAWG_HCC	GPRASP2	0	1	1	0	0	0.30208	1
PCAWG_HCC	SNED1	0	0	1	0	0	0.302605	1
PCAWG_HCC	UGT1A8	0	1	0	1	0	0.302607	1
PCAWG_HCC	SMG1	0	7	0	0	0	0.302832	1
PCAWG_HCC	PPP2R5C	0	0	0	1	0	0.302858	1
PCAWG_HCC	EFTUD1	0	0	0	1	0	0.302996	1
PCAWG_HCC	NLRP14	1	1	0	0	1	0.303637	1
PCAWG_HCC	NPAT	1	2	0	0	1	0.303734	1
PCAWG_HCC	RP11-468E2.4	0	2	0	0	0	0.303835	1
PCAWG_HCC	GRM3	0	4	1	0	0	0.303846	1
PCAWG_HCC	CCBL2	0	0	0	1	0	0.303857	1
PCAWG_HCC	ADAMTS19	1	4	0	0	1	0.303987	1
PCAWG_HCC	TBC1D12	0	2	1	0	0	0.304255	1
PCAWG_HCC	UNC5D	0	3	0	0	1	0.304589	1
PCAWG_HCC	ATP6V1A	0	3	0	0	0	0.304614	1
PCAWG_HCC	TPTE	1	4	1	0	0	0.304799	1
PCAWG_HCC	CEP128	1	2	0	0	1	0.306238	1
PCAWG_HCC	ALG6	0	0	0	1	0	0.30645	1
PCAWG_HCC	EPHA2	0	1	0	1	0	0.307324	1
PCAWG_HCC	STAP1	1	0	1	0	0	0.307561	1
PCAWG_HCC	MORC4	0	0	1	0	0	0.307684	1
PCAWG_HCC	NCBP1	1	4	0	0	0	0.308156	1
PCAWG_HCC	UGT1A4	0	1	0	1	0	0.308203	1
PCAWG_HCC	OR5R1	0	3	0	0	0	0.308326	1
PCAWG_HCC	MUC19	1	13	2	0	0	0.308797	1
PCAWG_HCC	LCE3A	0	1	0	0	0	0.308982	1
PCAWG_HCC	WDPCP	0	1	0	0	1	0.309069	1
PCAWG_HCC	CRHR2	0	2	0	0	0	0.309137	1
PCAWG_HCC	CSMD3	4	16	0	0	0	0.309187	1
PCAWG_HCC	HOMER1	0	0	1	0	0	0.309367	1
PCAWG_HCC	CDC42BPA	1	3	1	0	1	0.30964	1
PCAWG_HCC	SPTBN1	0	6	0	0	0	0.309738	1
PCAWG_HCC	ATP2B4	0	4	0	0	0	0.310025	1
PCAWG_HCC	MID1IP1	0	1	0	0	0	0.310112	1
PCAWG_HCC	PCDH17	0	3	1	0	0	0.310516	1
PCAWG_HCC	ANKRD30BL	0	2	0	0	0	0.310529	1
PCAWG_HCC	GPR160	1	1	0	0	1	0.310655	1
PCAWG_HCC	VCL	1	0	0	1	0	0.310819	1
PCAWG_HCC	SOX6	0	1	0	0	1	0.311401	1
PCAWG_HCC	UGT1A3	0	1	0	1	0	0.311466	1
PCAWG_HCC	FBXL18	0	2	0	0	0	0.311885	1
PCAWG_HCC	ELMO2	0	3	0	0	0	0.312308	1
PCAWG_HCC	CIT	0	0	0	1	0	0.312318	1
PCAWG_HCC	KDM4C	1	1	0	0	1	0.312578	1
PCAWG_HCC	PCSK1	0	0	1	0	0	0.312824	1
PCAWG_HCC	MCC	0	0	0	1	0	0.312944	1
PCAWG_HCC	KLHL23	0	3	0	0	0	0.313041	1
PCAWG_HCC	SLC25A30	0	2	0	0	0	0.313275	1
PCAWG_HCC	EXOC1	1	0	1	0	0	0.313416	1
PCAWG_HCC	RAP1GDS1	0	0	0	1	0	0.313534	1
PCAWG_HCC	BPIFC	1	0	0	1	0	0.314075	1
PCAWG_HCC	TMTC1	0	0	1	0	0	0.314219	1
PCAWG_HCC	KARS	0	1	0	1	0	0.314355	1
PCAWG_HCC	EHMT1	0	0	0	1	0	0.314446	1
PCAWG_HCC	SPTBN2	1	0	0	1	0	0.314585	1
PCAWG_HCC	PDPN	1	2	0	0	0	0.314645	1
PCAWG_HCC	SPOCK1	0	0	0	1	0	0.314786	1
PCAWG_HCC	POLE	1	0	1	0	0	0.315003	1
PCAWG_HCC	TMC2	0	0	1	0	0	0.315184	1
PCAWG_HCC	ZNF100	0	3	0	0	0	0.315389	1
PCAWG_HCC	PGGT1B	0	1	1	0	0	0.315788	1
PCAWG_HCC	HEPHL1	0	2	0	0	1	0.31625	1
PCAWG_HCC	SEC23IP	0	1	0	0	1	0.316656	1
PCAWG_HCC	RGS22	1	2	0	0	1	0.317124	1
PCAWG_HCC	RAD21	1	1	0	0	1	0.317811	1
PCAWG_HCC	IFFO1	1	2	0	0	0	0.318568	1
PCAWG_HCC	KIF13B	0	0	0	1	0	0.318627	1
PCAWG_HCC	ENOX2	0	0	0	1	0	0.318878	1
PCAWG_HCC	MAPK10	0	0	0	1	0	0.319123	1
PCAWG_HCC	PLS3	1	0	0	1	0	0.319179	1
PCAWG_HCC	GPR116	0	3	0	0	1	0.319371	1
PCAWG_HCC	COL6A6	3	2	0	0	1	0.32015	1
PCAWG_HCC	TRAF5	0	3	0	0	0	0.320201	1
PCAWG_HCC	C5orf17	0	2	0	0	0	0.320426	1
PCAWG_HCC	FFAR4	0	2	0	0	0	0.320431	1
PCAWG_HCC	KIRREL	0	3	0	0	0	0.32049	1
PCAWG_HCC	SLC1A1	0	3	0	0	0	0.320713	1
PCAWG_HCC	THAP9	1	4	0	0	0	0.321312	1
PCAWG_HCC	DSCAM	1	8	0	0	0	0.321334	1
PCAWG_HCC	MRC2	0	0	1	0	0	0.321609	1
PCAWG_HCC	DMC1	0	1	1	0	0	0.321673	1
PCAWG_HCC	SGCG	0	1	0	1	0	0.321735	1
PCAWG_HCC	CSE1L	0	0	0	1	0	0.321818	1
PCAWG_HCC	PDE1C	1	0	1	0	0	0.321905	1
PCAWG_HCC	HLTF	0	1	0	0	1	0.322044	1
PCAWG_HCC	ANKRD26	0	3	0	0	1	0.322123	1
PCAWG_HCC	ACTC1	1	3	0	0	0	0.32225	1
PCAWG_HCC	DNMT3A	0	1	1	0	0	0.322761	1
PCAWG_HCC	FNDC3A	1	2	0	0	1	0.323231	1
PCAWG_HCC	GC	0	4	0	0	0	0.32329	1
PCAWG_HCC	TTLL5	0	2	0	0	1	0.32331	1
PCAWG_HCC	TMPRSS7	0	0	0	1	0	0.323662	1
PCAWG_HCC	FUT11	0	2	0	0	0	0.323675	1
PCAWG_HCC	CTR9	1	0	0	1	0	0.32405	1
PCAWG_HCC	LDLRAD4	0	2	0	0	0	0.324086	1
PCAWG_HCC	CDK13	0	1	0	0	1	0.324341	1
PCAWG_HCC	MED1	1	1	0	0	1	0.324589	1
PCAWG_HCC	PGS1	0	2	0	0	0	0.324612	1
PCAWG_HCC	SYNE2	0	7	3	0	0	0.324698	1
PCAWG_HCC	FSIP1	1	0	1	0	0	0.325024	1
PCAWG_HCC	HHAT	0	0	1	0	0	0.325314	1
PCAWG_HCC	DOCK10	1	2	0	1	1	0.325693	1
PCAWG_HCC	RECQL4	2	2	0	0	0	0.325727	1
PCAWG_HCC	GUCY1A3	0	1	0	0	1	0.325729	1
PCAWG_HCC	LEPR	1	1	0	0	1	0.325962	1
PCAWG_HCC	FBXW8	1	3	0	0	0	0.326195	1
PCAWG_HCC	CPED1	0	1	0	0	1	0.326203	1
PCAWG_HCC	UNC5C	3	5	1	0	0	0.326295	1
PCAWG_HCC	PUS10	0	0	0	1	0	0.32652	1
PCAWG_HCC	MAOB	1	0	1	0	0	0.326559	1
PCAWG_HCC	PDHA2	0	3	0	0	0	0.327964	1
PCAWG_HCC	ST6GALNAC3	0	1	1	0	0	0.32809	1
PCAWG_HCC	RP11-544M22.13	0	1	0	0	0	0.328147	1
PCAWG_HCC	PARP14	0	5	0	0	0	0.328192	1
PCAWG_HCC	SF3B1	2	5	0	0	0	0.328955	1
PCAWG_HCC	IP6K2	0	2	0	0	0	0.329032	1
PCAWG_HCC	FAM186A	1	2	0	0	1	0.329049	1
PCAWG_HCC	USP28	0	4	0	0	0	0.32909	1
PCAWG_HCC	EPB41L4A-AS2	0	1	0	0	0	0.329239	1
PCAWG_HCC	CPZ	0	2	0	0	0	0.329246	1
PCAWG_HCC	RWDD2A	0	2	0	0	0	0.329809	1
PCAWG_HCC	PARP4	1	2	0	0	1	0.329863	1
PCAWG_HCC	MYOM2	1	0	1	0	0	0.330858	1
PCAWG_HCC	EIF4G2	1	0	0	1	0	0.331235	1
PCAWG_HCC	REG1B	0	2	0	0	0	0.331497	1
PCAWG_HCC	TBPL1	1	2	0	0	0	0.3318	1
PCAWG_HCC	RPSAP58	0	1	0	0	0	0.331996	1
PCAWG_HCC	EPB41L1	1	3	0	0	0	0.332183	1
PCAWG_HCC	KRT12	0	1	1	0	0	0.33225	1
PCAWG_HCC	WDR64	1	6	0	0	0	0.332303	1
PCAWG_HCC	TLL1	1	1	0	0	1	0.3325	1
PCAWG_HCC	CCDC18	0	3	0	0	1	0.332855	1
PCAWG_HCC	NOX3	1	0	1	0	0	0.333096	1
PCAWG_HCC	TRAF3IP3	0	0	0	1	0	0.333222	1
PCAWG_HCC	SETD5	0	5	0	0	0	0.333236	1
PCAWG_HCC	CFHR3	0	2	0	0	0	0.333297	1
PCAWG_HCC	NDEL1	0	2	0	0	0	0.333352	1
PCAWG_HCC	GBP5	0	1	0	0	1	0.333559	1
PCAWG_HCC	GTF2H3	0	2	0	0	0	0.333635	1
PCAWG_HCC	RASA1	1	1	0	0	1	0.333685	1
PCAWG_HCC	PGM2L1	1	3	0	0	0	0.333833	1
PCAWG_HCC	KIAA1432	1	1	0	0	1	0.333946	1
PCAWG_HCC	CCDC136	0	0	0	1	0	0.334299	1
PCAWG_HCC	RP11-723G8.2	0	3	0	0	0	0.334448	1
PCAWG_HCC	WDR60	0	2	0	1	0	0.334481	1
PCAWG_HCC	KCNS2	1	2	0	0	0	0.334632	1
PCAWG_HCC	NUP155	0	0	1	0	0	0.334681	1
PCAWG_HCC	RPA1	0	1	0	1	0	0.334817	1
PCAWG_HCC	TRIM51	0	3	0	0	0	0.335249	1
PCAWG_HCC	TUBGCP3	0	0	1	0	0	0.335418	1
PCAWG_HCC	LUZP2	0	3	0	0	0	0.335979	1
PCAWG_HCC	OR10G7	0	2	0	0	0	0.336354	1
PCAWG_HCC	MTDH	0	1	1	0	0	0.336625	1
PCAWG_HCC	RFC1	1	1	0	0	1	0.336764	1
PCAWG_HCC	PRKCB	0	2	1	0	0	0.336866	1
PCAWG_HCC	STAU1	0	1	1	0	0	0.33693	1
PCAWG_HCC	ERCC2	0	2	0	0	0	0.337019	1
PCAWG_HCC	OR2A4	0	1	0	0	0	0.337146	1
PCAWG_HCC	CAMSAP2	0	2	0	0	1	0.337361	1
PCAWG_HCC	EML4	0	0	0	1	0	0.337384	1
PCAWG_HCC	AC138517.1	0	1	0	0	0	0.337564	1
PCAWG_HCC	TNKS2	0	2	0	0	1	0.337587	1
PCAWG_HCC	GUCY1A2	1	5	0	0	0	0.337878	1
PCAWG_HCC	RP11-886H22.1	0	2	0	0	0	0.338091	1
PCAWG_HCC	ZNF451	1	1	0	0	1	0.338337	1
PCAWG_HCC	NRIP1	0	1	0	0	1	0.338362	1
PCAWG_HCC	PPP1R15B	0	3	0	0	0	0.338442	1
PCAWG_HCC	NCSTN	0	1	1	0	0	0.338678	1
PCAWG_HCC	ATRX	1	2	0	0	1	0.338795	1
PCAWG_HCC	MAGEB1	1	3	0	0	0	0.338946	1
PCAWG_HCC	SOD3	0	1	0	0	0	0.338959	1
PCAWG_HCC	NAA25	0	0	0	1	0	0.339051	1
PCAWG_HCC	MTCP1	0	1	0	0	0	0.339183	1
PCAWG_HCC	CSTB	0	1	0	0	0	0.339276	1
PCAWG_HCC	STRIP1	0	1	0	1	0	0.339569	1
PCAWG_HCC	TMEM132A	0	2	0	0	0	0.339947	1
PCAWG_HCC	NOX1	1	1	0	1	0	0.340084	1
PCAWG_HCC	ATAD1	0	1	1	0	0	0.340183	1
PCAWG_HCC	USH1C	1	0	0	1	0	0.340203	1
PCAWG_HCC	PRDM1	0	3	0	0	0	0.340501	1
PCAWG_HCC	NOTCH1	2	3	0	0	0	0.340598	1
PCAWG_HCC	OARD1	0	2	0	0	0	0.34062	1
PCAWG_HCC	UGT1A6	0	1	0	1	0	0.340972	1
PCAWG_HCC	ADRB2	0	2	0	0	0	0.341975	1
PCAWG_HCC	CYYR1	0	2	0	0	0	0.342011	1
PCAWG_HCC	USP40	0	1	0	0	1	0.342183	1
PCAWG_HCC	POF1B	0	0	0	1	0	0.342428	1
PCAWG_HCC	DNAJC1	0	0	1	0	0	0.342624	1
PCAWG_HCC	CXCL1	0	1	0	0	0	0.342887	1
PCAWG_HCC	POR	0	2	0	0	0	0.34302	1
PCAWG_HCC	STAG2	1	1	0	0	1	0.343296	1
PCAWG_HCC	DLG2	2	0	0	0	0	0.343502	1
PCAWG_HCC	APMAP	0	2	0	0	0	0.343823	1
PCAWG_HCC	CNOT1	0	5	0	0	1	0.343974	1
PCAWG_HCC	C17orf80	1	3	0	0	0	0.344402	1
PCAWG_HCC	KIAA0020	0	0	1	0	0	0.34459	1
PCAWG_HCC	HERC3	1	1	0	0	1	0.345053	1
PCAWG_HCC	ANKHD1	2	6	1	0	0	0.345362	1
PCAWG_HCC	GABRG1	0	4	0	0	0	0.345443	1
PCAWG_HCC	STAG3	1	0	1	0	0	0.345851	1
PCAWG_HCC	DUSP19	0	2	0	0	0	0.346206	1
PCAWG_HCC	OR8D4	0	4	0	0	0	0.346759	1
PCAWG_HCC	ALS2CR11	0	0	0	0	0	0.347035	1
PCAWG_HCC	TNFAIP3	0	3	0	0	0	0.34737	1
PCAWG_HCC	FIP1L1	0	1	0	0	1	0.347717	1
PCAWG_HCC	PCCA	0	0	1	0	0	0.347834	1
PCAWG_HCC	ALS2CR12	0	0	0	1	0	0.348088	1
PCAWG_HCC	SMARCC1	0	0	1	0	0	0.348671	1
PCAWG_HCC	CAPN13	0	0	1	0	0	0.349039	1
PCAWG_HCC	RAPGEF2	1	1	0	0	1	0.349604	1
PCAWG_HCC	TBX22	0	1	1	0	0	0.350172	1
PCAWG_HCC	FUBP1	0	0	0	1	0	0.350422	1
PCAWG_HCC	TMIGD1	0	2	0	0	0	0.350464	1
PCAWG_HCC	C4orf21	0	1	0	0	1	0.350586	1
PCAWG_HCC	CRYZL1	0	2	0	0	0	0.350626	1
PCAWG_HCC	OTUD4	0	1	0	0	1	0.351043	1
PCAWG_HCC	ANO5	0	1	0	0	1	0.351426	1
PCAWG_HCC	KIF13A	0	2	0	0	1	0.351427	1
PCAWG_HCC	LRRC61	0	1	0	0	0	0.351754	1
PCAWG_HCC	C20orf194	0	0	0	1	0	0.352156	1
PCAWG_HCC	SEMA3C	0	4	0	0	0	0.352675	1
PCAWG_HCC	URB1	0	2	0	0	1	0.352811	1
PCAWG_HCC	EPHX1	0	2	0	0	0	0.352846	1
PCAWG_HCC	PAXBP1	0	1	0	0	1	0.353293	1
PCAWG_HCC	EPHA3	2	6	0	0	0	0.354167	1
PCAWG_HCC	PKD1L1	0	3	0	0	1	0.354611	1
PCAWG_HCC	DROSHA	1	1	0	0	1	0.354616	1
PCAWG_HCC	GALNTL6	0	4	0	0	0	0.354726	1
PCAWG_HCC	MPP1	0	2	0	0	0	0.355212	1
PCAWG_HCC	IKBIP	0	2	0	0	0	0.355356	1
PCAWG_HCC	ARHGEF11	0	2	0	1	0	0.355408	1
PCAWG_HCC	GPIHBP1	0	1	0	0	0	0.356053	1
PCAWG_HCC	DCDC1	0	5	1	0	1	0.356119	1
PCAWG_HCC	COL5A1	0	3	1	0	0	0.356149	1
PCAWG_HCC	COX11	0	2	0	0	0	0.35694	1
PCAWG_HCC	C6orf123	0	1	0	0	0	0.356955	1
PCAWG_HCC	TRMT5	0	3	0	0	0	0.357361	1
PCAWG_HCC	UGT1A9	0	1	0	1	0	0.357375	1
PCAWG_HCC	DOCK11	0	1	0	0	1	0.35767	1
PCAWG_HCC	LCE1A	0	1	0	0	0	0.357684	1
PCAWG_HCC	ZNF75A	0	1	1	0	0	0.35772	1
PCAWG_HCC	TTC39B	0	0	1	0	0	0.358048	1
PCAWG_HCC	STAB2	3	3	0	0	1	0.358072	1
PCAWG_HCC	MYH15	0	7	0	0	0	0.35816	1
PCAWG_HCC	KIFAP3	0	1	0	0	1	0.358731	1
PCAWG_HCC	PABPC1	1	3	0	0	0	0.358779	1
PCAWG_HCC	OPCML	1	3	0	0	0	0.359213	1
PCAWG_HCC	TFF1	0	1	0	0	0	0.359479	1
PCAWG_HCC	RARS2	1	0	0	1	0	0.359729	1
PCAWG_HCC	RUNX1T1	1	3	1	0	0	0.359787	1
PCAWG_HCC	THSD7A	0	3	0	0	1	0.359975	1
PCAWG_HCC	RASGRP2	1	2	0	0	0	0.36041	1
PCAWG_HCC	SULF1	0	4	0	0	0	0.361647	1
PCAWG_HCC	TARBP1	0	1	0	0	1	0.362201	1
PCAWG_HCC	SDCCAG8	1	0	0	1	0	0.362247	1
PCAWG_HCC	ANKRD50	1	4	0	0	1	0.362327	1
PCAWG_HCC	FAM65A	0	2	0	0	0	0.362513	1
PCAWG_HCC	NHLRC2	0	2	1	0	0	0.36268	1
PCAWG_HCC	LY6D	0	1	0	0	0	0.363472	1
PCAWG_HCC	LSM2	0	1	0	0	0	0.363566	1
PCAWG_HCC	ZNF720	0	3	0	0	0	0.363585	1
PCAWG_HCC	LRP2	3	6	0	0	1	0.364165	1
PCAWG_HCC	RNF187	0	1	0	0	0	0.364862	1
PCAWG_HCC	TNIP3	0	0	0	1	0	0.365405	1
PCAWG_HCC	LRP1	2	0	0	0	0	0.365564	1
PCAWG_HCC	LRP11	0	2	0	0	0	0.365598	1
PCAWG_HCC	ASB17	0	3	0	0	0	0.36589	1
PCAWG_HCC	PLCB1	1	5	1	0	0	0.366201	1
PCAWG_HCC	PSMG3	0	1	0	0	0	0.366318	1
PCAWG_HCC	NR2C1	0	3	0	0	0	0.366374	1
PCAWG_HCC	SLU7	0	3	0	0	0	0.366735	1
PCAWG_HCC	PCDHA7	0	2	0	0	0	0.367014	1
PCAWG_HCC	PCDHA11	0	4	0	0	0	0.3674	1
PCAWG_HCC	ANGPTL1	0	1	1	0	0	0.367613	1
PCAWG_HCC	C2orf16	1	0	0	0	0	0.367823	1
PCAWG_HCC	C1orf173	0	0	0	0	0	0.368219	1
PCAWG_HCC	PHF20L1	1	2	0	0	1	0.368366	1
PCAWG_HCC	SYNJ1	0	1	0	0	1	0.368562	1
PCAWG_HCC	CDH13	0	4	0	0	0	0.3686	1
PCAWG_HCC	OR52R1	0	3	0	0	0	0.368846	1
PCAWG_HCC	ALDH7A1	0	1	1	0	0	0.369276	1
PCAWG_HCC	ITGA3	0	1	1	0	0	0.369823	1
PCAWG_HCC	MAP3K1	2	1	0	0	1	0.370246	1
PCAWG_HCC	PNPLA3	0	2	0	0	0	0.370903	1
PCAWG_HCC	MYO9A	1	5	0	0	1	0.371903	1
PCAWG_HCC	TP53BP1	1	2	0	0	1	0.37325	1
PCAWG_HCC	PAK1	0	3	0	0	0	0.373498	1
PCAWG_HCC	DLC1	2	0	0	0	0	0.373589	1
PCAWG_HCC	FAM218A	0	1	0	0	0	0.373737	1
PCAWG_HCC	PDS5B	0	2	0	0	1	0.37443	1
PCAWG_HCC	RTP4	0	2	0	0	0	0.374875	1
PCAWG_HCC	UTY	0	0	0	0	0	0.375018	1
PCAWG_HCC	MAPKAPK2	0	2	0	0	0	0.375814	1
PCAWG_HCC	STXBP3	0	3	0	0	0	0.37594	1
PCAWG_HCC	RNF213	0	4	0	0	1	0.376641	1
PCAWG_HCC	NUFIP2	1	3	0	0	0	0.376862	1
PCAWG_HCC	BRINP2	1	3	1	0	0	0.377003	1
PCAWG_HCC	LRRIQ1	1	4	0	0	1	0.377234	1
PCAWG_HCC	HLCS	0	1	1	0	0	0.378917	1
PCAWG_HCC	ENAM	0	1	0	0	1	0.379265	1
PCAWG_HCC	DRAP1	0	1	0	0	0	0.379355	1
PCAWG_HCC	PRODH2	1	2	0	0	0	0.379387	1
PCAWG_HCC	KIF1B	1	2	0	0	1	0.380151	1
PCAWG_HCC	GPRASP1	0	2	1	0	0	0.380433	1
PCAWG_HCC	OR6N2	2	1	1	0	0	0.380806	1
PCAWG_HCC	PREX2	3	8	0	0	0	0.381138	1
PCAWG_HCC	PCDHB16	0	3	0	0	0	0.381278	1
PCAWG_HCC	TOX	0	1	0	1	0	0.382234	1
PCAWG_HCC	AL138847.1	0	1	0	0	0	0.38271	1
PCAWG_HCC	WIPF2	0	2	0	0	0	0.382776	1
PCAWG_HCC	ADAMTS1	0	3	0	0	0	0.382804	1
PCAWG_HCC	QSER1	1	0	0	0	0	0.382923	1
PCAWG_HCC	SBNO1	0	4	0	0	0	0.383261	1
PCAWG_HCC	THRAP3	0	2	0	1	0	0.383857	1
PCAWG_HCC	AGAP2	0	2	0	0	0	0.384247	1
PCAWG_HCC	COL6A5	0	8	1	1	0	0.384856	1
PCAWG_HCC	UGT1A7	1	1	0	1	0	0.384897	1
PCAWG_HCC	GOPC	1	1	0	1	0	0.386538	1
PCAWG_HCC	SMCHD1	1	6	0	0	0	0.387003	1
PCAWG_HCC	NR1H4	0	3	0	0	0	0.387133	1
PCAWG_HCC	AC096677.1	0	1	0	0	0	0.387191	1
PCAWG_HCC	RNF214	0	1	1	0	0	0.387199	1
PCAWG_HCC	NSFL1C	0	2	0	0	0	0.387517	1
PCAWG_HCC	RGL3	1	2	0	0	0	0.387585	1
PCAWG_HCC	FAM208A	1	1	0	0	1	0.387909	1
PCAWG_HCC	IL18RAP	0	2	0	1	0	0.387918	1
PCAWG_HCC	C10orf99	0	1	0	0	0	0.387974	1
PCAWG_HCC	MME	0	3	0	1	0	0.388683	1
PCAWG_HCC	PSME4	0	2	0	0	1	0.389045	1
PCAWG_HCC	LRRC55	1	2	0	0	0	0.389413	1
PCAWG_HCC	NCOA1	0	1	0	0	1	0.389461	1
PCAWG_HCC	MBD3L1	0	2	0	0	0	0.389768	1
PCAWG_HCC	SNRNP25	0	1	0	0	0	0.389851	1
PCAWG_HCC	GIT2	0	1	1	0	0	0.38987	1
PCAWG_HCC	CD38	0	2	0	0	0	0.390161	1
PCAWG_HCC	CDCP1	0	3	0	0	0	0.390687	1
PCAWG_HCC	CXCR1	0	2	0	0	0	0.39098	1
PCAWG_HCC	IFT52	0	2	0	0	0	0.392078	1
PCAWG_HCC	DNAH5	5	8	0	0	1	0.393107	1
PCAWG_HCC	KAT7	1	3	0	0	0	0.393211	1
PCAWG_HCC	CCM2	0	2	0	0	0	0.393532	1
PCAWG_HCC	SPATS2L	0	3	0	0	0	0.393629	1
PCAWG_HCC	AP000769.1	0	1	0	0	0	0.394076	1
PCAWG_HCC	ARHGAP35	0	4	0	0	0	0.394656	1
PCAWG_HCC	ZNF570	0	3	0	0	0	0.395144	1
PCAWG_HCC	HECTD4	0	4	0	0	1	0.395417	1
PCAWG_HCC	CD2AP	0	2	1	0	0	0.396519	1
PCAWG_HCC	DYNC2H1	2	8	1	1	1	0.397213	1
PCAWG_HCC	CENPF	1	3	0	0	1	0.397313	1
PCAWG_HCC	GRIPAP1	0	2	0	0	0	0.397411	1
PCAWG_HCC	ZNF253	1	0	0	0	0	0.397431	1
PCAWG_HCC	LRRC9	0	0	0	0	0	0.397457	1
PCAWG_HCC	SPIRE1	0	2	1	0	0	0.397845	1
PCAWG_HCC	VWA9	1	3	0	0	0	0.398274	1
PCAWG_HCC	NBEAL1	2	3	0	1	1	0.398495	1
PCAWG_HCC	ERBB2IP	0	5	0	0	0	0.399557	1
PCAWG_HCC	HECTD1	0	3	0	0	1	0.400368	1
PCAWG_HCC	ITSN2	0	1	0	0	1	0.400425	1
PCAWG_HCC	KDM5D	0	0	0	0	0	0.40077	1
PCAWG_HCC	ZNHIT1	0	1	0	0	0	0.401434	1
PCAWG_HCC	ARAP2	3	4	0	1	1	0.401946	1
PCAWG_HCC	BBS5	1	1	0	1	0	0.402474	1
PCAWG_HCC	FRS2	2	1	1	0	0	0.402706	1
PCAWG_HCC	OR6M1	1	3	0	0	0	0.403054	1
PCAWG_HCC	RBBP6	2	4	0	0	1	0.403189	1
PCAWG_HCC	AP001094.1	0	1	0	0	0	0.40383	1
PCAWG_HCC	UGT1A10	1	1	0	1	0	0.404383	1
PCAWG_HCC	PDE4DIP	2	4	0	0	1	0.404807	1
PCAWG_HCC	TACC2	1	0	0	0	0	0.404832	1
PCAWG_HCC	AC008964.1	0	1	0	0	0	0.405065	1
PCAWG_HCC	PTPN1	0	2	0	0	0	0.405259	1
PCAWG_HCC	STAU2	0	3	0	0	0	0.405444	1
PCAWG_HCC	HNF4G	0	2	1	0	0	0.406126	1
PCAWG_HCC	PAPOLB	0	3	0	0	0	0.40613	1
PCAWG_HCC	ZNF773	0	2	0	0	0	0.406146	1
PCAWG_HCC	KLHL20	1	3	0	0	0	0.406165	1
PCAWG_HCC	COL6A3	0	7	0	0	0	0.406497	1
PCAWG_HCC	CLTC	2	2	0	0	1	0.406815	1
PCAWG_HCC	AHNAK	2	7	0	0	1	0.406846	1
PCAWG_HCC	CRB1	0	3	0	0	1	0.407207	1
PCAWG_HCC	STOML3	1	1	0	1	0	0.40722	1
PCAWG_HCC	LAMB1	1	5	0	0	0	0.407331	1
PCAWG_HCC	ZBTB10	0	1	1	0	0	0.407533	1
PCAWG_HCC	HIST1H4C	0	1	0	0	0	0.407578	1
PCAWG_HCC	WDFY3	2	1	0	0	0	0.407824	1
PCAWG_HCC	SPATA31D1	1	0	0	0	0	0.407866	1
PCAWG_HCC	ULBP2	0	1	0	0	0	0.408019	1
PCAWG_HCC	FAM163B	0	1	0	0	0	0.408169	1
PCAWG_HCC	ZNF737	0	1	1	0	0	0.408372	1
PCAWG_HCC	AC093802.1	0	1	0	0	0	0.408417	1
PCAWG_HCC	KNTC1	1	0	0	0	0	0.408509	1
PCAWG_HCC	SPTA1	5	6	1	2	0	0.408654	1
PCAWG_HCC	ATP4A	0	2	0	0	0	0.409377	1
PCAWG_HCC	CDC7	0	2	1	0	0	0.410811	1
PCAWG_HCC	NPLOC4	0	2	0	0	0	0.411516	1
PCAWG_HCC	OR6K3	0	3	0	0	0	0.412314	1
PCAWG_HCC	GLTSCR1L	0	3	0	0	0	0.412788	1
PCAWG_HCC	FYB	0	4	0	0	0	0.412968	1
PCAWG_HCC	GUCA2A	0	1	0	0	0	0.413156	1
PCAWG_HCC	SMAD4	0	1	1	0	0	0.413323	1
PCAWG_HCC	UPF2	0	4	0	0	0	0.413761	1
PCAWG_HCC	ADTRP	0	2	0	0	0	0.413941	1
PCAWG_HCC	FAM19A2	0	2	0	0	0	0.413948	1
PCAWG_HCC	ZNF99	0	5	0	0	0	0.414173	1
PCAWG_HCC	OR2G6	0	2	0	0	0	0.414329	1
PCAWG_HCC	CDKN2AIPNL	0	1	0	0	0	0.41476	1
PCAWG_HCC	SCN3A	1	3	0	0	1	0.415248	1
PCAWG_HCC	KANSL1	0	4	0	0	0	0.416076	1
PCAWG_HCC	NBPF10	0	3	0	0	0	0.416222	1
PCAWG_HCC	CHD8	0	0	0	0	0	0.416282	1
PCAWG_HCC	WDR90	0	2	0	0	0	0.416512	1
PCAWG_HCC	SLC22A3	0	3	0	0	0	0.417584	1
PCAWG_HCC	ATXN7L2	1	2	0	0	0	0.418049	1
PCAWG_HCC	ADCYAP1R1	0	1	0	1	0	0.418131	1
PCAWG_HCC	CSMD2	1	5	0	0	1	0.418683	1
PCAWG_HCC	COL23A1	0	1	0	1	0	0.418725	1
PCAWG_HCC	SLIT3	1	0	0	0	0	0.418921	1
PCAWG_HCC	MED17	0	1	1	0	0	0.418972	1
PCAWG_HCC	PDIK1L	0	2	0	0	0	0.419059	1
PCAWG_HCC	PPP2R2A	0	1	1	0	0	0.419113	1
PCAWG_HCC	STX3	0	2	0	0	0	0.419159	1
PCAWG_HCC	CHRNB4	0	2	0	0	0	0.419821	1
PCAWG_HCC	PKHD1L1	3	8	0	0	1	0.419842	1
PCAWG_HCC	TACR3	0	1	0	1	0	0.419854	1
PCAWG_HCC	AK9	1	6	0	0	0	0.419872	1
PCAWG_HCC	NRK	0	2	0	0	1	0.420418	1
PCAWG_HCC	NELFCD	0	2	0	0	0	0.421051	1
PCAWG_HCC	MIA2	0	1	1	0	0	0.421439	1
PCAWG_HCC	XKRX	0	2	0	0	0	0.421605	1
PCAWG_HCC	PKHD1	4	3	0	0	0	0.422104	1
PCAWG_HCC	SNCB	0	1	0	0	0	0.422377	1
PCAWG_HCC	DPPA5	0	1	0	0	0	0.422677	1
PCAWG_HCC	DHX40	0	2	0	0	0	0.422727	1
PCAWG_HCC	C4orf50	0	3	0	0	0	0.422851	1
PCAWG_HCC	CLHC1	0	1	0	1	0	0.423091	1
PCAWG_HCC	PCYOX1	0	2	0	0	0	0.423272	1
PCAWG_HCC	HSF2BP	0	2	0	0	0	0.423487	1
PCAWG_HCC	PXMP2	0	1	0	0	0	0.42416	1
PCAWG_HCC	GSR	0	2	0	0	0	0.424482	1
PCAWG_HCC	TTC17	0	4	0	0	0	0.42461	1
PCAWG_HCC	ZNF280D	0	2	0	0	1	0.424882	1
PCAWG_HCC	ZRANB1	0	3	0	0	0	0.425264	1
PCAWG_HCC	MRPL53	0	1	0	0	0	0.425279	1
PCAWG_HCC	MAN2C1	0	2	0	0	0	0.425359	1
PCAWG_HCC	RP11-724O16.1	1	1	0	1	0	0.425656	1
PCAWG_HCC	SMARCA5	1	1	0	0	1	0.426064	1
PCAWG_HCC	ZNF536	0	2	1	0	0	0.426202	1
PCAWG_HCC	CPVL	0	3	0	0	0	0.426341	1
PCAWG_HCC	PEG3	3	7	0	0	0	0.426677	1
PCAWG_HCC	OSBPL8	0	4	0	0	0	0.426944	1
PCAWG_HCC	GLRB	0	2	0	1	0	0.427058	1
[truncated: 118,547 more rows]
