# Supplementary material for: Precancerous liver diseases do not cause increased mutagenesis in liver stem cells
Source: Commun Biol. 2021 Nov 18;4:1301. doi: 10.1038/s42003-021-02839-y (PMC8602268; doi:10.1038/s42003-021-02839-y)
Supplement: Supplementary file 7 — Supplementary Data 4 [file 42003_2021_2839_MOESM7_ESM.xlsx]

## Sheet: Sheet1
Group	Mut. type	p-value
Healthy	SBS	0.232135
Alcohol	SBS	0.549951
NASH	SBS	0.926655
PSC	SBS	0.0281448
Healthy	DBS	0.0970453
Alcohol	DBS	0.927857
NASH	DBS	0.176514
PSC	DBS	0.388363
Healthy	indel	0.700999
Alcohol	indel	0.508673
NASH	indel	0.0465504
PSC	indel	0.830457
Healthy	SV	0.280642
Alcohol	SV	0.102574
NASH	SV	0.370477
PSC	SV	1
